# Supplementary material for: PRMT7 regulates RNA-binding capacity and protein stability in Leishmania parasites
Source: Nucleic Acids Res. 2020 May 4;48(10):5511–26. doi: 10.1093/nar/gkaa211 (PMC7261171; doi:10.1093/nar/gkaa211)
Supplement: gkaa211_Supplemental_Files [file gkaa211_supplemental_files.zip]

Archive with 2 entries (2 files):
- Ferreira et al NAR_Supplemental_data 0420.pdf
- Supplemental_Tables_S1-S3.xls
