# Supplementary material for: PRMT7 regulates RNA-binding capacity and protein stability in Leishmania parasites
Source: Nucleic Acids Res. 2020 May 4;48(10):5511–26. doi: 10.1093/nar/gkaa211 (PMC7261171; doi:10.1093/nar/gkaa211)
Supplement: gkaa211_Supplemental_Files [file gkaa211_supplemental_files.zip › Supplemental_Tables_S1-S3.xls]

## Sheet: Supp Table S1
Supplemental Table S1. Global monomethyl arginine peptides identified and quantified by heavy methyl SILAC analysis in WT and ∆prmt7 Leishmania major.
Gene ID	Product description	log2FC WT/∆7 (methylpeptides)	q-value (H&B test)	Methylpeptide sequence*	Su	Localization probability
LmjF.27.1680	hypothetical protein, conserved (NXF1)	41.2793	0	SGPGSGGGGVGILGNGNNNGSRGGGR +3 Methyl x 2	R26 Methyl
LmjF.35.2200	RNA-binding protein, putative	39.6157	0	HNMAGSAYGRGAPYQVGAAESTEMNGTEPLPKPR +5 Methyl x 1	M3 Oxidation, R10 Methyl, M24 Oxidation	100%, 100%, 100%
LmjF.16.0730	ubiquitin hydrolase, putative	38.0432	0	SGGGRSGGRGAGATNAPSsPVAPSPSETVTEASAPPEPQTLEGR +4 Methyl x 2 Phos x 1	R5 Methyl:2H(3)13C(1), R9 Methyl:2H(3)13C(1)	100%, 100%
LmjF.10.0880	hypothetical protein, conserved	37.4663	0	GRGCGAEDAGPSAARGAGIPAVALR +4 Methyl x 2	R2 Methyl:2H(3)13C(1), R15 Methyl:2H(3)13C(1)	100%, 100%
LmjF.16.0730	ubiquitin hydrolase, putative	35.845	0	SGGGRSGGRGAGATNAPSSPVAPSPSETVTEASAPPEPQTLEGR +4 Methyl x 2	R5 Methyl:2H(3)13C(1), R9 Methyl:2H(3)13C(1)	100%, 100%
LmjF.35.2200	RNA-binding protein, putative	35.3289	0	HNMAGsAYGRGAPYQVGAAESTEMNGTEPLPKPR +4 Methyl x 1 Phos x 1	M3 Oxidation, R10 Methyl, M24 Oxidation	100%, 100%, 100%
LmjF.34.1110	Shwachman-Bodian-Diamond syndrome (SBDS) protein/SBDS protein C-terminal domain containing protein, putative	35.1898	0	LGLDPSHDLQDDsDDDGGRGRGSR +3 Methyl x 2 Phos x 1	S13 Phospho, R21 Methyl	58%, 44%
LmjF.25.0540	hypothetical protein SCD6.10 (SCD6)	35.1719	0	GRGGRAAAAAPAASATAASSAATR +4 Methyl x 2	R2 Methyl:2H(3)13C(1), R5 Methyl:2H(3)13C(1)	100%, 100%
LmjF.25.0540	hypothetical protein SCD6.10 (SCD6)	34.5087	0	GRGGRAAAAAPAASATAASSAATR +3 Methyl x 2	R2 Methyl:2H(3)13C(1), R5 Methyl:2H(3)13C(1)	100%, 100%
LmjF.19.0380	hypothetical protein, conserved	34.3224	0	RVPDSGASMASSGAAGRGAGRGR +4 Methyl x 2	R17 Methyl, R21 Methyl, R23 Methyl	100%, 100%, 100%
LmjF.01.0260	Calmodulin-binding, putative	34.1002	0	AQYDHVSSHGYGRAGSGAAAPSGSR +3 Methyl x 1	R13 Methyl	0.99
LmjF.14.0570	WD domain, G-beta repeat, putative	7.3289	1.79689e-18	GGSSYGRGEHATSGR +3 Methyl x 1	R7 Methyl:2H(3)13C(1)	1
LmjF.34.2580	ALBA-domain protein 3 (Alba3)	7.14687	0.0114777	GGRGVAAIDRR +3 Methyl x 1	R3 Methyl:2H(3)13C(1)	1
LmjF.25.0290	RNA-binding protein, putative	6.70493	4.96259e-16	SVARPPPPPPPIGRGR +4 Methyl x 2	R14 Methyl, R16 Methyl	100%, 100%
LmjF.27.1680	hypothetical protein, conserved (NXF1)	6.69797	1.9445e-16	SGPGSGGGGVGILGNGNNNGSR +2 Methyl x 1	R22 Methyl	1
LmjF.27.0130	WW domain/Zinc finger C-x8-C-x5-C-x3-H type (and similar), putative (ZFP3)	6.57657	2.15026e-07	TTHWSIPPTAYEPYYNNGR +3 Methyl x 1	R19 Methyl	1
LmjF.32.2410	hypothetical protein, conserved	6.53963	0.00378652	TSTGRAGSAASGPLLHR +3 Methyl x 1	R5 Methyl:2H(3)13C(1)	1
LmjF.32.1800	hypothetical protein, conserved	6.27906	2.87989e-16	SGRGSARGGGSSHNR +3 Methyl x 2	R3 Methyl:2H(3)13C(1), R7 Methyl:2H(3)13C(1)	100%, 100%
LmjF.10.0280	hypothetical protein, conserved	5.79507	8.73503e-14	GGGRGGSLSR +3 Methyl x 1	R4 Methyl:2H(3)13C(1)	1
LmjF.27.0130	WW domain/Zinc finger C-x8-C-x5-C-x3-H type (and similar), putative (ZFP3)	5.38298	3.16503e-05	TTHWSIPPTAYEPYYNNGRGR +4 Methyl x 2	R19 Methyl:2H(3)13C(1), R21 Methyl:2H(3)13C(1)	100%, 100%
LmjF.18.1420	pumilio protein 2, putative (PUF2)	4.89118	3.53883e-13	DNRPGGGVGSSSGGNNNGSGGRAGR +3 Methyl x 1	R22 Methyl	1
LmjF.26.0730	hypothetical protein, conserved	4.62553	4.23048e-12	TSSGRGGGsRENDVDQPAEQQR +3 Methyl x 1 Phos x 1	R5 Methyl	0.98
LmjF.10.1110	PAB1-binding protein , putative (PBP1)	4.5304	4.97494e-09	KEAAAATSAAPAAPAATPAATTATAGRGAAR +4 Methyl x 1	R27 Methyl	0.73
LmjF.34.1110	Shwachman-Bodian-Diamond syndrome (SBDS) protein/SBDS protein C-terminal domain containing protein, putative	4.44225	4.13767e-11	LGLDPSHDLQDDsDDDGGRGR +3 Methyl x 1 Phos x 1	S13 Phospho, R19 Methyl:2H(3)13C(1)	98%, 96%
LmjF.19.0190	multiprotein-bridging factor 1, putative (MBF1)	4.39256	5.2379e-11	PRGAIPTGQDWEEQR +3 Methyl x 1	R2 Methyl	1
LmjF.19.0190	multiprotein-bridging factor 1, putative (MBF1)	4.02533	1.80944e-05	PRGAIPTGQDWEEQRFNFQQR +4 Methyl x 1	R2 Methyl	1
LmjF.25.0290	RNA-binding protein, putative	3.9198	1.67372e-12	SVARPPPPPPPIGR +3 Methyl x 1	R14 Methyl:2H(3)13C(1)	1
LmjF.04.0570	DENN (AEX-3) domain containing protein, putative	3.88359	6.80209e-06	AYGRGLGIESEMFDPVAR +3 Methyl x 1	R4 Methyl:2H(3)13C(1), M12 Label:13C(1)2H(3)	100%, 100%
LmjF.27.1300	KH domain containing protein, putative	3.69401	2.41224e-13	GGRGGGRGAGAPNGDDAAR +3 Methyl x 2	R3 Methyl, R7 Methyl	100%, 100%
LmjF.15.0620	hypothetical protein, conserved	3.64295	3.24417e-12	ASSHDNGSNGGAVIGRGGGNAR +3 Methyl x 1	R16 Methyl	0.99
LmjF.22.0930	mitochondrial chaperone, putative	3.44533	7.9565e-12	SDGAPAVGRGGGGSTGGR +2 Methyl x 1	R18 Methyl	0.87
LmjF.24.0820	inositol polyphosphate phosphatase, putative	3.219	9.58337e-08	GRGGAAGMHTSAAGPSAR +3 Methyl x 1	R2 Methyl	1
LmjF.10.1110	PAB1-binding protein , putative (PBP1)	2.97446	5.66545e-08	EAAAATSAAPAAPAATPAATTATAGRGAAR +3 Methyl x 1	R26 Methyl	0.85
LmjF.24.1180	Surfeit locus protein 6, putative (SURF6)	2.76565	2.43581e-07	GARPFAPQGRGGGASSR +3 Methyl x 1	#N/A	#N/A
LmjF.26.0730	hypothetical protein, conserved	2.60923	7.62461e-07	TSSGRGGGSRENDVDQPAEQQR +3 Methyl x 1	R5 Methyl	0.98
LmjF.24.0710	Protein of unknown function (DUF523), putative	2.60107	0.000128551	RPAASASAQRR +3 Methyl x 1	#N/A	#N/A
LmjF.25.1740	mitochondrial RNA binding complex 1 subunit, putative	2.34268	2.93985e-06	SSGGGRGSGSSFGPPVGSHGTGSFGNPR +3 Methyl x 1	R6 Methyl:2H(3)13C(1)	1
LmjF.21.1350	PB1 domain containing protein, putative	2.15245	0.00228062	QASVSSTLTTSAGGRGGAMAAR +3 Methyl x 1	R15 Methyl:2H(3)13C(1), M19 Label:13C(1)2H(3)	75%, 100%
LmjF.22.0930	mitochondrial chaperone, putative	2.05184	3.87443e-07	SDGAPAVGRGGGGSTGGR +3 Methyl x 1	R18 Methyl	0.87
LmjF.36.5100	hypothetical protein, conserved (PUF11)	1.98877	0.00115817	GGYYQGGGAYGGAGIQQGYPGAAAPISR +3 Methyl x 1	R28 Methyl	#N/A
LmjF.19.0190	multiprotein-bridging factor 1, putative (MBF1)	1.79018	0.00555479	FNFQQRGSGGSAQPR +3 Methyl x 1	R6 Methyl:2H(3)13C(1)	1
LmjF.25.1740	mitochondrial RNA binding complex 1 subunit, putative	1.75136	0.00114851	SSGGGRGSGSSFGPPVGSHGTGSFGNPR +4 Methyl x 1	R6 Methyl:2H(3)13C(1)	1
LmjF.22.0930	mitochondrial chaperone, putative	1.74318	1.82699e-11	SDGAPAVGRGGGGSTGGRR +3 Methyl x 1	R9 Methyl	1
LmjF.05.0850	zinc-finger of a C2HC-type, putative	1.5945	0.00115561	GSGGSGGGGRGGRPAWNSDVEVR +4 Methyl x 1	R13 Methyl	0.82
LmjF.14.0570	WD domain, G-beta repeat, putative	1.55716	0.000634037	GGSSYGRGEHATSGR +2 Methyl x 1	R7 Methyl:2H(3)13C(1)	1
LmjF.33.1150	pumilio protein 6, putative (PUF6)	1.48775	0.000233711	GSYEGEMAGGVTYGRGTGPTAK +3 Methyl x 1	R15 Methyl	1
LmjF.25.0540	hypothetical protein SCD6.10 (SCD6)	1.44312	0.00149118	AAAAAPAASATAASSAATRGSR +3 Methyl x 1	R19 Methyl	0.73
LmjF.25.0540	hypothetical protein SCD6.10 (SCD6)	1.33494	0.00489937	KADTETFGPEMVSSMRGFR +3 Methyl x 1	M11 Label:13C(1)2H(3), M15 Label:13C(1)2H(3), R16 Methyl:2H(3)13C(1)	100%, 100%, 98%
LmjF.32.1800	hypothetical protein, conserved	1.25594	0.000118885	RGGASWAANTDTTPPGGK +3 Methyl x 1	R1 Methyl	1
LmjF.33.0260	RGG-containing protein 2, putative (RGG2)	1.25292	0.000151953	DSSDGWGGGRGGGHSGWGGDGGWKDAPTGDR +5 Methyl x 1	R10 Methyl:2H(3)13C(1)	1
LmjF.08.0520	hypothetical protein, conserved	1.19192	0.0236688	SSRGGAAAQAR +2 Methyl x 1	R3 Methyl	1
LmjF.30.0090	hypothetical protein, conserved	1.11983	0.000299899	IEGFGRGGTQVSR +3 Methyl x 1	R6 Methyl	1
LmjF.15.1310	MGT1 magnesium transporter	0.912261	0.00118463	LVRsPLLSRGGAVVGFGSR +3 Methyl x 1 Phos x 1	S4 Phospho, R9 Methyl	100%, 100%
LmjF.13.0580	hypothetical protein, conserved	0.817956	0.00132746	SGAARGGGIGVSAPSK +3 Methyl x 1	R5 Methyl:2H(3)13C(1)	1
LmjF.36.5850	flagellum targeting protein kharon1, putative	0.808748	0.00287779	RAsLHNLMYASGDAYGAVASRGQGASR +4 Methyl x 1 Phos x 1	S3 Phospho, M8 Label:13C(1)2H(3), R27 Methyl:2H(3)13C(1)	100%, 100%, 39%
LmjF.31.2360	hypothetical protein, conserved	0.729836	0.0185378	NYPNLSDPPTEEEALGSRGGTGGAYGSR +3 Methyl x 1	R28 Methyl	0.93
LmjF.28.0825	RNA binding protein rbp16, putative (RBP16)	0.673179	0.0234449	LPSGPRPPEGSPSGR +3 Methyl x 1	#N/A	#N/A
LmjF.33.1150	pumilio protein 6, putative (PUF6)	0.641384	0.020223	YNNNNSAGGGVGGGRVGR +3 Methyl x 1	R15 Methyl	0.77
LmjF.05.0850	zinc-finger of a C2HC-type, putative	0.63242	0.00506613	GSGGSGGGGRGGRPAWNSDVEVR +3 Methyl x 1	R13 Methyl	0.82
LmjF.24.1430	kinesin, putative	0.600721	0.00129005	NGGAAAAGGRGGCNAPALLTDAPR +3 Methyl x 1	R10 Methyl:2H(3)13C(1)	1
LmjF.35.3100	ATP-dependent RNA helicase, putative (DED1)	0.475378	0.0232834	NYDDGDGGEGGYSRNYDSGYGGGGYR +3 Methyl x 1	R14 Methyl	1
LmjF.32.0400	ATP-dependent RNA helicase HEL67 (DDX3)	0.398087	0.00311914	KPNVQNQPR +2 Methyl x 1	R9 Methyl	1
LmjF.36.4590	PHD-like zinc-binding domain containing protein, putative	0.389041	0.0398244	NSGGGTTDSAGALSSSPTARGGAGVGGGHAR +3 Methyl x 1	R31 Methyl:2H(3)13C(1)	0.46
LmjF.21.1030	hypothetical protein, conserved	0.352663	0.049235	GAGGPSRPPFAVDDDANySDGGGRGGR +3 Methyl x 1 Phos x 1	R27 Methyl:2H(3)13C(1)	0.17
LmjF.04.0920	hypothetical protein	0.319371	0.00830516	SRDAGCSPQALRGGIR +3 Methyl x 1	R12 Methyl	1
LmjF.17.1030	hypothetical protein, conserved	0.232131	0.00539842	SSGRGGVPPGQPSAVAGGGSPGQLNR +3 Methyl x 1	R4 Methyl	1
LmjF.34.1360	Nucleoporin NUP225	0.212787	0.000226059	SGSAVNRGGSAAALEAYYGYQQR +3 Methyl x 1	R7 Methyl	1
LmjF.31.2360	hypothetical protein, conserved	0.161499	0.00360623	LQRGGYGQALQGR +2 Methyl x 1	R3 Methyl	1
LmjF.35.1510	NLI interacting factor-like phosphatase/Zinc finger C-x8-C-x5-C-x3-H type (and similar), putative	0.126983	0.00219968	ANNSNDHQHQRGGGAR +3 Methyl x 1	R11 Methyl	0.88
LmjF.36.0490	zinc-finger of a C2HC-type, putative	-0.604962	0.00230488	FSSRGGGGGMGGGGGGGR +2 Methyl x 1	R4 Methyl:2H(3)13C(1), M10 Label:13C(1)2H(3)+Oxidation	100%, 100%
LmjF.32.0850	polypyrimidine tract-binding protein, putative (DRBD4)	-0.746335	0.00935235	DRGGCGAGSDCAKDSDPAVQR +3 Methyl x 1	R2 Methyl	1
LmjF.23.0080	hypothetical protein, conserved	-0.791497	0.002905	AVSAQVQARGR +2 Methyl x 1	R9 Methyl	0.99
LmjF.36.4260	hypothetical protein, conserved	-0.805409	0.00903701	SSMARGGASPQR +3 Methyl x 1	M3 Label:13C(1)2H(3), R5 Methyl:2H(3)13C(1)	100%, 100%
LmjF.07.0340	ATP-dependent RNA helicase DBP2B, putative	-1.04745	0.00464614	SGGGYGGGRGYGGGYGGGR +2 Methyl x 1	R9 Methyl	0.99
LmjF.05.0850	zinc-finger of a C2HC-type, putative	-1.6982	1.99027e-07	GAGGGGGRGGGADAAAGAAK +3 Methyl x 1	R8 Methyl:2H(3)13C(1)	1
LmjF.05.0850	zinc-finger of a C2HC-type, putative	-1.83087	2.01151e-06	GAGGGGGRGGGADAAAGAAK +2 Methyl x 1	R8 Methyl:2H(3)13C(1)	1
LmjF.30.0760	hypothetical protein, conserved	-2.49856	9.71813e-07	RGGSGGDVAVAGGNEGR +3 Methyl x 1	R1 Methyl:2H(3)13C(1)	1
LmjF.15.0800	hypothetical protein, conserved	-2.5037	0.00617205	RRGGGDSGAVDR +3 Methyl x 1	R1 Methyl	0.5
LmjF.32.0840	hypothetical protein, conserved (DRBD18)	-3.01277	0.000402162	GGRGGSFGGFSQQPTNTISIR +3 Methyl x 1	R3 Methyl	1
LmjF.07.0340	ATP-dependent RNA helicase DBP2B, putative	-3.57469	7.24566e-09	DGGYGGGYGGGRGGDR +3 Methyl x 1	R12 Methyl:2H(3)13C(1)	1
LmjF.36.6980	eukaryotic translation initiation factor 3 subunit c	-3.62494	1.35201e-08	GRGGMAGGR +2 Methyl x 1	R2 Methyl:2H(3)13C(1), M5 Label:13C(1)2H(3)	100%, 100%
LmjF.25.0540	hypothetical protein SCD6.10 (SCD6)	-3.65319	7.61951e-08	DPAIVEVHAPARGR +3 Methyl x 1	R14 Methyl	0.23
LmjF.32.1800	hypothetical protein, conserved	-3.8273	0.00117066	GGQGIRGGHSAQR +3 Methyl x 1	R6 Methyl:2H(3)13C(1)	1
LmjF.27.1300	KH domain containing protein, putative	-3.96068	5.51723e-11	GGGRGAGAPNGDDAAR +2 Methyl x 1	R4 Methyl:2H(3)13C(1)	1
LmjF.34.4290	nucleolar protein family a, putative	-4.10672	1.43821e-10	LFTEPPKPR +3 Methyl x 1	R9 Methyl:2H(3)13C(1)	1
LmjF.27.1680	hypothetical protein, conserved (NXF1)	-4.66152	4.14846e-10	SGPGSGGGGVGILGNGNNNGSRGGGR +3 Methyl x 1	R22 Methyl	0.85
LmjF.36.5100	hypothetical protein, conserved (PUF11)	-5.36599	8.50466e-14	GGPGGLQRGGR +2 Methyl x 1	R8 Methyl:2H(3)13C(1)	1
LmjF.31.0080	hypothetical protein, conserved (ZC3H34)	-5.81537	6.18143e-07	GGWYYPSAGSGGYNNMR +2 Methyl x 1	M16 Label:13C(1)2H(3), R17 Methyl:2H(3)13C(1)	100%, 100%
LmjF.01.0210	CUE domain/Domain of unknown function (DUF1771)/Smr domain containing protein, putative	-3.87631	0.332375	RGGSGQQDNVAR +2 Methyl x 1	R1 Methyl	1
LmjF.01.0210	CUE domain/Domain of unknown function (DUF1771)/Smr domain containing protein, putative	0	1	RGGSGQQDNVAR +3 Methyl x 1	R1 Methyl	1
LmjF.01.0260	Calmodulin-binding, putative	0	1	LGSPCAPGASAASGGGGGTSDASGGAASCGVGAPNR +3 Methyl x 1	R36 Methyl	1
LmjF.01.0260	Calmodulin-binding, putative	0	1	LGSPCAPGASAASGGGGGTSDASGGAASCGVGAPNRAR +3 Methyl x 1	R36 Methyl:2H(3)13C(1)	0.5
LmjF.01.0540	hypothetical protein, conserved	-0.417074	0.683232	RGGVYVPYLHDTILFCEPLPR +4 Methyl x 1	R1 Methyl:2H(3)13C(1)	1
LmjF.01.0620	hypothetical protein, conserved	2.69354	0.83864	QARGLGNTSGGASAIR +3 Methyl x 1	R3 Methyl	1
LmjF.01.0680	hypothetical protein, unknown function	0.351502	1	ARGGCTVQR +2 Methyl x 1	R2 Methyl:2H(3)13C(1)	1
LmjF.01.0740	hypothetical protein, conserved	0	1	RSRGGAAALR +3 Methyl x 1	R3 Methyl:2H(3)13C(1)	0.06
LmjF.01.0740	hypothetical protein, conserved	0.0627605	1.07003	SRGGAAALR +2 Methyl x 1	R2 Methyl:2H(3)13C(1)	1
LmjF.02.0530	hypothetical protein, conserved	0	1	IAANGRGCGNPDR +3 Methyl x 1	R6 Methyl:2H(3)13C(1)	1
LmjF.02.0560	hypothetical protein, unknown function	-0.726283	0.839297	GVDGVSGTRGGGGQPIMIPR +3 Methyl x 1	R9 Methyl:2H(3)13C(1), M17 Label:13C(1)2H(3)	100%, 100%
LmjF.02.0660	Nop14-like family, putative	0.991165	1	SGHGRGAGGYTASEMEVR +3 Methyl x 1	R5 Methyl	1
LmjF.03.0260	hypothetical protein, conserved	-0.996565	1.09143	YGVSPKAGVDGR +2 Methyl x 1	#N/A	#N/A
LmjF.03.0350	protein kinase, putative	1.84837	1	EVVAAASSAGAVAGRGANMSR +3 Methyl x 1	#N/A	#N/A
LmjF.03.0560	hypothetical protein	-1.28017	0.85517	AYGVTGGVAATSPAARGGACGTMPLSTK +3 Methyl x 1	R16 Methyl:2H(3)13C(1), M23 Label:13C(1)2H(3)	100%, 100%
LmjF.03.0600	arginine N-methyltransferase, putative (PRMT3)	-0.114887	0.943499	TGAPTQRGESR +2 Methyl x 1	R7 Methyl	1
LmjF.03.0800	6-phosphofructo-2-kinase 1	-1.13126	0.50113	VGRGGATGGAVASDsLEEEALLR +3 Methyl x 1 Phos x 1	R3 Methyl	1
LmjF.03.0800	6-phosphofructo-2-kinase 1	-0.633227	0.207921	VGRGGATGGAVASDSLEEEALLR +3 Methyl x 1	R3 Methyl	1
LmjF.03.0800	6-phosphofructo-2-kinase 1	-0.3352	1.06187	SRGTGSLVSAASQLATHAR +4 Methyl x 1	R2 Methyl	1
LmjF.03.0800	6-phosphofructo-2-kinase 1	0	1	RVGRGGATGGAVASDSLEEEALLR +4 Methyl x 1	R4 Methyl	0.84
LmjF.03.0800	6-phosphofructo-2-kinase 1	0	1	SRGTGSLVSAASQLATHAR +3 Methyl x 1	R2 Methyl	1
LmjF.03.0820	hypothetical protein, conserved	-0.145922	1.00262	ARGGGVAVQQQR +2 Methyl x 1	R2 Methyl	1
LmjF.04.0830	hypothetical protein, conserved	-0.60983	1.0456	GRGGLTQPR +2 Methyl x 1	R2 Methyl:2H(3)13C(1)	1
LmjF.04.0920	hypothetical protein	0.662963	0.119595	DAGCSPQALRGGIR +3 Methyl x 1	R10 Methyl	0.99
LmjF.05.0140	nucleolar RNA helicase II, putative	-2.30213	0.168456	GGFNYGGGRGGFGGYGGNR +3 Methyl x 1	R9 Methyl:2H(3)13C(1)	1
LmjF.05.0140	nucleolar RNA helicase II, putative	-0.617169	0.816978	GGRGGFNYGGGR +2 Methyl x 1	#N/A	#N/A
LmjF.05.0300	hypothetical protein, conserved	-1.0057	1.02688	GSAPDNSAVGGRGR +3 Methyl x 1	#N/A	#N/A
LmjF.05.0370	hypothetical protein, conserved	0.246186	0.82147	RGGAAATWCAQGIFEDPAVTMAR +3 Methyl x 1	R1 Methyl	1
LmjF.05.0640	Ankyrin repeats (many copies)/Ankyrin repeats (3 copies), putative	0	1	HQQAPSYAADVMDGDAPGVNYPLGGSTGGSSSARGR +4 Methyl x 1	R34 Methyl	0.97
LmjF.05.0720	phophatase-like protein	-0.476677	1	QQLNALIPVMSPSYTAFGPAtPTRGGAK +3 Methyl x 1 Phos x 1	#N/A	#N/A
LmjF.05.0850	zinc-finger of a C2HC-type, putative	2.26689	0.0868279	GSGGSGGGGRGGRPAWNSDVEVR +2 Methyl x 1	R13 Methyl	0.82
LmjF.05.0850	zinc-finger of a C2HC-type, putative	0.0132376	0.345574	GPAASSSPAAGASGVLGTSAQGRGYGsDNEEAGNNAYMPQQPSSAVPR +4 Methyl x 1 Phos x 1	S5 Phospho, R23 Methyl	11%, 100%
LmjF.05.0850	zinc-finger of a C2HC-type, putative	8.41724	0.462491	SGGGGGGRGAGGGGGRGGGADAAAGAAK +4 Methyl x 2	R8 Methyl, R16 Methyl	100%, 100%
LmjF.05.0850	zinc-finger of a C2HC-type, putative	8.03836	1.06111	SGGGGGGRGAGGGGGRGGGADAAAGAAK +3 Methyl x 2	R8 Methyl, R16 Methyl	100%, 100%
LmjF.05.1190	hypothetical protein, conserved	-0.052426	0.418776	RGGGGNSAAAPPR +3 Methyl x 1	R1 Methyl:2H(3)13C(1)	1
LmjF.05.1190	hypothetical protein, conserved	-0.0365429	0.218553	RGGGGNSAAAPPR +2 Methyl x 1	R1 Methyl:2H(3)13C(1)	1
LmjF.06.0460	ATP-NAD kinase-like protein	0.0684064	1.06704	SPLLRGVDTTTR +2 Methyl x 1	R5 Methyl:2H(3)13C(1)	1
LmjF.06.0550	hypothetical protein, conserved	-0.345911	0.977777	QLRGGSGPR +2 Methyl x 1	R3 Methyl	1
LmjF.06.0640	STE/STE11 serine/threonine-protein kinase, putative	0.622238	0.117005	RGGAGASTPAPsPPLVPLDAAVDVTK +3 Methyl x 1 Phos x 1	R1 Methyl, S12 Phospho	100%, 47%
LmjF.06.0810	hypothetical protein, unknown function	-0.385114	0.925493	GARGGGGGPSSSSASSPTSR +2 Methyl x 1	R3 Methyl:2H(3)13C(1)	1
LmjF.06.0810	hypothetical protein, unknown function	-0.183455	0.859407	GARGGGGGPSSSSASSPTSR +3 Methyl x 1	R3 Methyl:2H(3)13C(1)	1
LmjF.06.0940	STE/STE11 serine/threonine-protein kinase, putative	-0.738212	1.03566	AAVVSSSNAAAMSSVHGAPDIVVPSPRGR +4 Methyl x 1	M12 Label:13C(1)2H(3), R27 Methyl:2H(3)13C(1)	100%, 82%
LmjF.06.0970	Domain of unknown function (DUF3883), putative	-0.126	1.09187	SGTASSALRGSGGGAESR +3 Methyl x 1	#N/A	#N/A
LmjF.07.0340	ATP-dependent RNA helicase DBP2B, putative	-0.668912	0.261196	SGGGYGGGRGYGGGYGGGR +3 Methyl x 1	R9 Methyl	0.99
LmjF.07.0340	ATP-dependent RNA helicase DBP2B, putative	-0.895066	0.864952	SGGGYGGGRGYGGGYGGGR +3 Methyl x 2	R9 Methyl	0.99
LmjF.07.0490	hypothetical protein, conserved	-0.418077	0.215123	VVSSSSIHGGRGGTN +2 Methyl x 1	R11 Methyl:2H(3)13C(1)	1
LmjF.07.0490	hypothetical protein, conserved	-0.209	1.08832	VVSSSSIHGGRGGTN +3 Methyl x 1	R11 Methyl:2H(3)13C(1)	1
LmjF.07.0740	hypothetical protein, conserved	2.49257	0.784257	AVTAAGRGTVDDHEGAFTSMR +3 Methyl x 1	#N/A	#N/A
LmjF.07.0870	splicing factor ptsr1-like protein	-0.185529	0.853698	RGGYHGSDR +2 Methyl x 1	R1 Methyl	1
LmjF.07.0940	Domain of unknown function (DUF3437), putative	1.46264	1	LLPATTTAAVESPGYGNGRAGQPLVLSTPAVIGVAPSATLR +4 Methyl x 1	R19 Methyl:2H(3)13C(1)	1
LmjF.08.0110	hypothetical protein, unknown function	-1.72103	1	MGSGLRGGLSPSVPAAQPYYNDIASIR +3 Methyl x 1	M1 Label:13C(1)2H(3), R6 Methyl:2H(3)13C(1)	100%, 100%
LmjF.08.0620	hypothetical protein, conserved	-0.668562	0.4356	SGAAAVGRGGPSLAGVSLAQSPPLSVVLGGAAAEAASSSSNPR +3 Methyl x 1	R8 Methyl, R43 Methyl:2H(3)13C(1)	100%, 100%
LmjF.08.0620	hypothetical protein, conserved	0.976622	1.05817	SGAAAVGRGGPSLAGVSLAQSPPLSVVLGGAAAEAASSSSNPR +5 Methyl x 1	R8 Methyl, R43 Methyl:2H(3)13C(1)	100%, 100%
LmjF.08.0620	hypothetical protein, conserved	1.42795	0.377925	SPGAVGGGGGRGTTSSSSAAASANTAGANR +3 Methyl x 1	R11 Methyl	1
LmjF.08.0620	hypothetical protein, conserved	-0.576244	0.847249	SGAAAVGRGGPSLAGVSLAQSPPLsVVLGGAAAEAASSSSNPR +4 Methyl x 1 Phos x 1	R8 Methyl, R43 Methyl:2H(3)13C(1)	100%, 100%
LmjF.08.0620	hypothetical protein, conserved	0.321679	0.121278	SGAAAVGRGGPSLAGVSLAQSPPLSVVLGGAAAEAASSSSNPR +4 Methyl x 1	R8 Methyl, R43 Methyl:2H(3)13C(1)	100%, 100%
LmjF.08.0880	SET domain containing protein, putative	0.655142	1.03804	HMGIDPLSNQAGTHASGGIHRGGNSDGVR +5 Methyl x 1	#N/A	#N/A
LmjF.08.1000	AAA domain (dynein-related subfamily)/von Willebrand factor type A domain containing protein, putative	-0.397685	0.470137	NSASAAPACGRGR +2 Methyl x 1	R11 Methyl	0.99
LmjF.08.1250	hypothetical protein, conserved	0	1	DADGSCWGIVGPSPATQPQQPFAPRGGAGTCDTR +3 Methyl x 1	R25 Methyl:2H(3)13C(1)	1
LmjF.09.0390	hypothetical protein, conserved	1.2583	1.05939	RGGGGGGGGNSNSGGTHVDPDDFSNTQTPTSSMNGGGGSR +4 Methyl x 1	R1 Methyl:2H(3)13C(1), M33 Label:13C(1)2H(3)	100%, 100%
LmjF.09.0520	Flagellum attachment zone protein 3	-1.02367	0.769701	ASRGGAATPRPSTAPPSPENNAADILADENMR +4 Methyl x 1	R10 Methyl	0.43
LmjF.09.0520	Flagellum attachment zone protein 3	0.0533304	1	ASRGGAAtPRPSTAPPSPENNAADILADENMR +4 Methyl x 1 Phos x 1	R10 Methyl	0.43
LmjF.09.0530	leucine-rich repeat protein, putative	-0.482904	1	QRGGGGGDGALASMR +3 Methyl x 1	#N/A	#N/A
LmjF.09.0540	hypothetical protein, unknown function	-0.184595	0.925119	VRGSSGGFGGR +2 Methyl x 1	R2 Methyl	1
LmjF.09.0540	hypothetical protein, unknown function	0.262224	1.08523	VRGSSGGFGGR +3 Methyl x 1	R2 Methyl	1
LmjF.09.0620	hypothetical protein, conserved	-0.123753	0.344097	AQGTSNPGGRGGAVEPNPDPLLQR +3 Methyl x 1	R10 Methyl	1
LmjF.09.0750	acyl-CoA binding protein, putative	1.22663	1	LPTPVRGGSPHAAPVSSSPGGIESALAGGCHCSTGIAVGEDALVQNQCK +5 Methyl x 1	R6 Methyl:2H(3)13C(1)	1
LmjF.09.1180	hypothetical protein, conserved	-2.28638	1.05525	NLGDEGLDSVEVSSSSSESMSPFGCPANTTTTVPNGRGAR +4 Methyl x 1	#N/A	#N/A
LmjF.09.1440	DnaJ domain containing protein, putative	-0.0811118	1.06954	NHRGGPPNK +2 Methyl x 1	R3 Methyl:2H(3)13C(1)	1
LmjF.10.1110	PAB1-binding protein , putative (PBP1)	0	1	RGGMATAAR +2 Methyl x 1	R1 Methyl	1
LmjF.10.1110	PAB1-binding protein , putative (PBP1)	-0.350687	1	KEAAAATSAAPAAPAATPAATTATAGRGAAR +3 Methyl x 1	R27 Methyl	0.73
LmjF.10.1130	hypothetical protein, conserved	-1.22903	1.04658	MAAAALSFTSR +3 Methyl x 1	#N/A	#N/A
LmjF.11.0600	hypothetical protein, conserved	0	1	YSEGEHGGAGSRGHGQR +3 Methyl x 1	R12 Methyl	1
LmjF.11.0820	hypothetical protein, conserved	-1.83802	0.271108	QQQMDMNFGGR +2 Methyl x 1	R11 Methyl	1
LmjF.11.0820	hypothetical protein, conserved	-1.08016	0.474083	MQPMMPPPQQYSR +2 Methyl x 1	R13 Methyl	1
LmjF.11.0820	hypothetical protein, conserved	-0.535406	0.480425	QQQMDMNFGGRSQQSYNPAPNTGYPQR +3 Methyl x 1	M4 Label:13C(1)2H(3), M6 Label:13C(1)2H(3), R11 Methyl:2H(3)13C(1)	100%, 100%, 100%
LmjF.11.0830	hypothetical protein, conserved	0.965608	1.03316	SIGSYARGGGGGAGDK +2 Methyl x 1	#N/A	#N/A
LmjF.11.1330	Flagellar-associated PapD-like, putative	-0.24243	0.12053	GRGSGAGAAASSSSSASK +3 Methyl x 1	R2 Methyl:2H(3)13C(1)	1
LmjF.11.1330	Flagellar-associated PapD-like, putative	0.395058	1.0429	GRGSGAGAAASSSSSASK +2 Methyl x 1	R2 Methyl:2H(3)13C(1)	1
LmjF.12.0320	Myotubularin-related protein, putative	0	1	GCLGRGGAPSVGSEAER +3 Methyl x 1	#N/A	#N/A
LmjF.12.1110	DnaJ domain containing protein, putative	0.651401	1.01058	GARGGGVPPFSSMASPSWDPAAPAAGAAYR +3 Methyl x 1	#N/A	#N/A
LmjF.12.1180	hypothetical protein, conserved	0.81941	1	SAQRGGTNAANGSGGGGGPTSYR +3 Methyl x 1	R4 Methyl:2H(3)13C(1)	1
LmjF.13.0580	hypothetical protein, conserved	-2.64045	0.872573	WGPSALSATATPTPPSNRAGGAVNNR +3 Methyl x 1	R18 Methyl	0.78
LmjF.13.0580	hypothetical protein, conserved	0.2781	0.333356	SGAARGGGIGVSAPSK +2 Methyl x 1	R5 Methyl:2H(3)13C(1)	1
LmjF.13.0700	kinesin, putative	0	1	QRGGGGAPPLAAAALVQR +3 Methyl x 1	#N/A	#N/A
LmjF.13.0810	hypothetical protein, conserved	0.0249779	0.16856	GAAAAFVGGSASRGGAVNR +3 Methyl x 1	#N/A	#N/A
LmjF.13.0880	hypothetical protein, conserved	-0.101305	0.277337	RGMGSHSQSQQQSR +2 Methyl x 1	R1 Methyl	1
LmjF.13.0880	hypothetical protein, conserved	-0.1395	1.09218	RGMGSHSQSQQQSR +3 Methyl x 1	R1 Methyl	1
LmjF.13.1130	Uncharacterised ACR, YagE family COG1723, putative	-0.934335	1	HSYRGGGGNAAASGYRsDSGLATANCSVALLSR +4 Methyl x 1 Phos x 1	R4 Methyl, S13 Phospho	97%, 40%
LmjF.13.1130	Uncharacterised ACR, YagE family COG1723, putative	-0.456847	1	DNLEDDDEAALLALSDVDVVGGGVRGGR +3 Methyl x 1	S15 Phospho, R28 Methyl	100%, 83%
LmjF.13.1130	Uncharacterised ACR, YagE family COG1723, putative	-0.446393	0.7604	HSYRGGGGNAAASGYR +3 Methyl x 1	R4 Methyl	1
LmjF.13.1130	Uncharacterised ACR, YagE family COG1723, putative	-0.392481	0.817792	SLLAPKDNLEDDDEAALLALSDVDVVGGGVRGGR +4 Methyl x 1	S21 Phospho, R34 Methyl:2H(3)13C(1)	95%, 4%
LmjF.13.1130	Uncharacterised ACR, YagE family COG1723, putative	-0.249242	0.93115	HSYRGGGGNAAASGYR +2 Methyl x 1	R4 Methyl	1
LmjF.13.1130	Uncharacterised ACR, YagE family COG1723, putative	0	1	SLLAPKDNLEDDDEAALLALSDVDVVGGGVRGGR +3 Methyl x 1	S21 Phospho, R34 Methyl:2H(3)13C(1)	95%, 4%
LmjF.14.0570	WD domain, G-beta repeat, putative	0	1	GSRGGSSYGR +2 Methyl x 1	R3 Methyl	1
LmjF.15.0290	hypothetical protein, conserved	-0.49999	0.873254	LLADTLSCFNRGGGGGGAR +3 Methyl x 1	R11 Methyl	1
LmjF.15.0360	RNA pseudouridylate synthase, putative	0.533907	1	QLTRGGGASSLGAWAAALQPVSGVGAAQPAR +3 Methyl x 1	R4 Methyl	1
LmjF.15.0860	hypothetical protein, conserved	-0.815869	0.420447	SDGPGRGGGVAGPPSGADLFHGSPAEQLLQLR +4 Methyl x 1	R6 Methyl	1
LmjF.15.0920	protein phosphatase 2A regulatory subunit, putative	0	1	QAAVQHVALGSAGGGSGAAHWSSNSSRGSASR +4 Methyl x 1	R27 Methyl:2H(3)13C(1)	0.72
LmjF.15.0920	protein phosphatase 2A regulatory subunit, putative	0	1	QQASTSASAHSRGSCYK +3 Methyl x 1	R12 Methyl	0.9
LmjF.15.1200	STE group serine/threonine-protein kinase, putative	0	1	HVAGGGRGGVGGGNASNIHLTAPPSNEGSVYLMMADEHQGDGQR +5 Methyl x 1	#N/A	#N/A
LmjF.15.1310	MGT1 magnesium transporter	-0.0842673	0.0850283	sPLLSRGGAVVGFGSR +3 Methyl x 1 Phos x 1	S1 Phospho, R6 Methyl	100%, 100%
LmjF.15.1380	nucleolar RNA binding protein, putative	0.375025	0.332039	MNTSGFNNDRGGR +3 Methyl x 1	M1 Label:13C(1)2H(3)+Oxidation, R10 Methyl:2H(3)13C(1)	100%, 100%
LmjF.15.1380	nucleolar RNA binding protein, putative	1.15961	0.77564	GGRGGGGGFK +2 Methyl x 1	R3 Methyl:2H(3)13C(1)	1
LmjF.15.1380	nucleolar RNA binding protein, putative	2.06898	1.04852	MNTSGFNNDRGGRGGGGGFK +3 Methyl x 2	M1 Label:13C(1)2H(3), R10 Methyl:2H(3)13C(1), R13 Methyl:2H(3)13C(1)	100%, 100%, 100%
LmjF.16.0660	hypothetical protein, conserved	0.517693	0.394616	CDMTNPSGAGRGTGASSASTSSLR +3 Methyl x 1	#N/A	#N/A
LmjF.16.0730	ubiquitin hydrolase, putative	1.15507	1	RSGGGRSGGRGAGATNAPsSPVAPSPSETVTEASAPPEPQTLEGR +5 Methyl x 2 Phos x 1	R6 Methyl:2H(3)13C(1), R10 Methyl:2H(3)13C(1), T15 Phospho	48%, 72%, 30%
LmjF.16.0730	ubiquitin hydrolase, putative	0	1	RSGGGRSGGRGAGATNAPSSPVAPSPSETVTEASAPPEPQTLEGR +5 Methyl x 2	R6 Methyl:2H(3)13C(1), R10 Methyl:2H(3)13C(1), T15 Phospho	48%, 72%, 30%
LmjF.16.1230	hypothetical protein, conserved	0.0954984	0.395272	GSRPASPSGVASGSRGGR +4 Methyl x 1	R15 Methyl	0.93
LmjF.16.1230	hypothetical protein, conserved	-0.400255	0.946517	GKGSRPASPSGVASGSRGGR +3 Methyl x 1	R17 Methyl:2H(3)13C(1)	1
LmjF.16.1230	hypothetical protein, conserved	0.122479	1.09165	GSRPASPSGVASGSRGGR +3 Methyl x 1	R15 Methyl	0.93
LmjF.16.1270	hypothetical protein, conserved	-0.152363	0.841672	VALSQPMPCSPRGGGLGGR +3 Methyl x 1	M7 Label:13C(1)2H(3), R12 Methyl:2H(3)13C(1)	100%, 92%
LmjF.16.1340	hypothetical protein, conserved	-1.57241	1.03417	ESQGTSARGGANGVGSSAR +3 Methyl x 1	R8 Methyl:2H(3)13C(1)	1
LmjF.17.0380	Qa-SNARE protein, putative	-0.309274	1.00332	APHQPATAGVGSSSSSGTGRGGGGNVNSSSAR +4 Methyl x 1	R20 Methyl	0.12
LmjF.17.0380	Qa-SNARE protein, putative	-0.288158	0.852831	APHQPATAGVGSSSSSGTGRGGGGNVNSSSAR +3 Methyl x 1	R20 Methyl	0.12
LmjF.17.0510	hypothetical protein, unknown function	-0.346563	0.814471	SAALEGFPGASCEISAGPRGGR +3 Methyl x 1	R22 Methyl	0.3
LmjF.17.0550	RNA-binding protein, putative	0.360008	0.0857352	GMSRGNNNNSRGAGGNHR +3 Methyl x 2	R4 Methyl, R11 Methyl	100%, 100%
LmjF.17.0550	RNA-binding protein, putative	4.30561	0.119816	EGRGMSRGNNNNSR +3 Methyl x 2	R3 Methyl:2H(3)13C(1), M5 Label:13C(1)2H(3), R7 Methyl:2H(3)13C(1)	100%, 100%, 100%
LmjF.17.0550	RNA-binding protein, putative	0	1	GRGGAHLQPQQNFQQPQQYQQHQLHPPLPPPPPR +5 Methyl x 1	R2 Methyl	1
LmjF.18.0390	hypothetical protein, conserved	0	1	AIAGRGGVVVGAPPR +3 Methyl x 1	#N/A	#N/A
LmjF.18.0650	PA26 p53-induced protein (sestrin), putative	0	1	GVHRGGGVSAGGR +3 Methyl x 1	R4 Methyl	1
LmjF.18.0800	Ribosomal protein S8, putative	0.0110231	0.41958	VYGGGATTAFVPGSSSSSSSSSSTASVGADYLRGR +3 Methyl x 1	R33 Methyl	0.88
LmjF.18.0840	hypothetical protein, conserved	-0.711322	1.02965	GSFGTGRGGASTK +2 Methyl x 1	R7 Methyl	1
LmjF.18.1240	pre-RNA processing PIH1/Nop17, putative	1.11613	0.481806	DRLNSAAAASSGRGGGSGEAAAR +4 Methyl x 1	R13 Methyl:2H(3)13C(1)	1
LmjF.18.1240	pre-RNA processing PIH1/Nop17, putative	1.03445	0.832335	LNSAAAASSGRGGGSGEAAAR +3 Methyl x 1	R11 Methyl:2H(3)13C(1)	1
LmjF.18.1420	pumilio protein 2, putative (PUF2)	0.513807	0.862781	DNRPGGGVGSSSGGNNNGSGGRAGRGGR +4 Methyl x 2	R22 Methyl:2H(3)13C(1), R25 Methyl:2H(3)13C(1)	94%, 96%
LmjF.18.1420	pumilio protein 2, putative (PUF2)	10.9658	1	AGRGGRGGNNNNNSSNNSNNQHSDGK +3 Methyl x 2	R3 Methyl:2H(3)13C(1), R6 Methyl:2H(3)13C(1)	100%, 100%
LmjF.18.1420	pumilio protein 2, putative (PUF2)	10.9658	1	DNRPGGGVGSSSGGNNNGSGGRAGRGGR +3 Methyl x 2	R22 Methyl:2H(3)13C(1), R25 Methyl:2H(3)13C(1)	94%, 96%
LmjF.18.1420	pumilio protein 2, putative (PUF2)	10.9658	1	DNRPGGGVGSSSGGNNNGSGGRAGRGGR +4 Methyl x 3	R22 Methyl:2H(3)13C(1), R25 Methyl:2H(3)13C(1)	94%, 96%
LmjF.18.1420	pumilio protein 2, putative (PUF2)	0	1	DNRPGGGVGSSSGGNNNGSGGR +3 Methyl x 1	R22 Methyl	1
LmjF.18.1420	pumilio protein 2, putative (PUF2)	0	1	DNRPGGGVGSSSGGNNNGSGGRAGR +3 Methyl x 2	R22 Methyl	1
LmjF.18.1420	pumilio protein 2, putative (PUF2)	0	1	GGRGGNNNNNSSNNSNNQHSDGKNNAMR +4 Methyl x 1	R3 Methyl	1
LmjF.18.1420	pumilio protein 2, putative (PUF2)	-0.000674646	1.0303	DNRPGGGVGSSSGGNNNGSGGRAGR +4 Methyl x 1	R22 Methyl	1
LmjF.19.0060	40S ribosomal protein S2	0.146802	1.00419	GRGGPGEEKEWVPCTK +3 Methyl x 1	R2 Methyl:2H(3)13C(1)	1
LmjF.19.0270	hypothetical protein, conserved	-0.324695	1	YGHAPDAVIAAIGRGSGSGNGGGAAAADNSPSAPFHTNGGCGSNR +5 Methyl x 1	R14 Methyl:2H(3)13C(1)	1
LmjF.19.0270	hypothetical protein, conserved	0	1	KYGHAPDAVIAAIGRGSGSGNGGGAAAADNSPSAPFHTNGGCGSNR +5 Methyl x 1	R15 Methyl:2H(3)13C(1)	0.56
LmjF.19.0380	hypothetical protein, conserved	10.9658	1	RVPDSGASMASSGAAGRGAGRGR +4 Methyl x 3	R17 Methyl, R21 Methyl, R23 Methyl	100%, 100%, 100%
LmjF.19.0430	hypothetical protein, conserved	-0.918668	0.0559023	DGRGGAAPLFCSSSSSSGGK +3 Methyl x 1	R3 Methyl:2H(3)13C(1)	1
LmjF.19.0800	ABC transport system ATP-binding protein, putative	-1.33863	0.0582126	MTRGGLTDAVVKDSR +3 Methyl x 1	R3 Methyl	1
LmjF.19.1020	tRNA pseudouridine synthase A-like protein	-2.13023	0.454517	AAASSTGSGRGGPVVSSAYSAEHEPLTSHGLR +5 Methyl x 1	R10 Methyl	1
LmjF.19.1020	tRNA pseudouridine synthase A-like protein	0.321034	0.821884	AAASSTGSGRGGPVVSSAYSAEHEPLTSHGLR +4 Methyl x 1	R10 Methyl	1
LmjF.19.1090	hypothetical protein, unknown function	-0.60017	1.07606	TARGRGAAGGAAR +3 Methyl x 2	R3 Methyl:2H(3)13C(1), R5 Methyl:2H(3)13C(1)	100%, 100%
LmjF.19.1130	hypothetical protein, conserved	-0.644752	0.480732	ALLFEQVAAQsQVLVAsR +2 Methyl x 1 Phos x 1	#N/A	#N/A
LmjF.20.0360	Protein of unknown function (DUF2946), putative	-0.501206	0.943523	TLRGGP +2 Methyl x 1	#N/A	#N/A
LmjF.20.1080	WD40 repeat-containing protein	-1.18076	0.924977	LTGGSDMVGNLGRGGWLR +3 Methyl x 1	M7 Label:13C(1)2H(3), R13 Methyl:2H(3)13C(1)	100%, 100%
LmjF.20.1240	Raptor N-terminal CASPase like domain containing protein, putative	-0.198656	0.860972	TGARGGTSSTATTR +2 Methyl x 1	R4 Methyl	1
LmjF.21.0270	STE group serine/threonine-protein kinase, putative	0.0231664	0.408811	EVGRGGSALVYR +3 Methyl x 1	#N/A	#N/A
LmjF.21.0270	STE group serine/threonine-protein kinase, putative	0.445929	0.0772562	SLTVVVNPCGGRGGGELNSTWDK +3 Methyl x 1	R12 Methyl	1
LmjF.21.0490	DnaJ protein, putative	0.960683	1	GRQAHAEEDEFEDVtDDDDDEQQQYFR +4 Methyl x 1 Phos x 1	R2 Methyl, T15 Phospho	100%, 100%
LmjF.21.0490	DnaJ protein, putative	0.324083	1	GRQAHAEEDEFEDVtDDDDDEQQQYFR +3 Methyl x 1 Phos x 1	R2 Methyl, T15 Phospho	100%, 100%
LmjF.21.1030	hypothetical protein, conserved	-0.700431	0.85997	GAGGPSRPPFAVDDDANYSDGGGRGGR +4 Methyl x 1	R27 Methyl:2H(3)13C(1)	0.17
LmjF.21.1030	hypothetical protein, conserved	0	1	GAGGPSRPPFAVDDDANYSDGGGRGGR +3 Methyl x 1	R27 Methyl:2H(3)13C(1)	0.17
LmjF.21.1850	hypothetical protein, conserved	0.461717	0.117554	GRGGAEPPPEER +2 Methyl x 1	R2 Methyl:2H(3)13C(1)	1
LmjF.22.1320	hypothetical protein, unknown function	-1.08505	1	GGNANLSSGEPSVGGRGSVLWGGGGGDGSSGALAPLR +3 Methyl x 1	R16 Methyl:2H(3)13C(1)	0.96
LmjF.23.0080	hypothetical protein, conserved	-0.556799	1.08816	AVSAQVQAR +2 Methyl x 1	R9 Methyl	1
LmjF.23.0090	Domain of unknown function (DUF1767), putative (TDRD3)	5.72463	0.457144	NGGGGGRAQQAGDNYEGR +3 Methyl x 1	R7 Methyl:2H(3)13C(1)	1
LmjF.23.0090	Domain of unknown function (DUF1767), putative (TDRD3)	-0.0162058	0.895288	NGGGGGRAQQAGDNYEGR +2 Methyl x 1	R7 Methyl:2H(3)13C(1)	1
LmjF.23.1010	hypothetical protein, conserved	0.601085	0.813382	QHQQRGGGSGKEPVSSAPNSGGGGSNSNNR +4 Methyl x 1	R5 Methyl:2H(3)13C(1)	1
LmjF.23.1290	hypothetical protein, unknown function	-0.226295	0.473601	RGGGGMASEASFR +2 Methyl x 1	R1 Methyl:2H(3)13C(1), M6 Label:13C(1)2H(3)	100%, 100%
LmjF.23.1290	hypothetical protein, unknown function	0.354347	0.875028	RGGGGMASEASFR +3 Methyl x 1	R1 Methyl:2H(3)13C(1), M6 Label:13C(1)2H(3)	100%, 100%
LmjF.23.1620	hypothetical protein	-1.9548	1	DQGRPRGGGGGSSSAAATFGHGSVVTDCYDQTVSAAELR +5 Methyl x 1	R4 Methyl	0.61
LmjF.23.1620	hypothetical protein	0	1	DQGRPRGGGGGSSSAAATFGHGSVVTDCYDQTVSAAELR +4 Methyl x 1	R4 Methyl	0.61
LmjF.23.1730	RING-H2 zinc finger, putative	-0.781799	1.07303	SRGGDGLHHQGR +3 Methyl x 1	R2 Methyl	1
LmjF.23.1730	RING-H2 zinc finger, putative	10.9658	1	GGDGLHHQGRGSGQR +3 Methyl x 1	R10 Methyl:2H(3)13C(1)	0.96
LmjF.23.1730	RING-H2 zinc finger, putative	0	1	SRGGDGLHHQGR +4 Methyl x 1	R2 Methyl	1
LmjF.24.1070	hypothetical protein, conserved	-0.845128	0.34611	SAAGSPTAAGAATSRGGGPGKGPPR +3 Methyl x 1	#N/A	#N/A
LmjF.24.1070	hypothetical protein, conserved	-0.52177	0.101968	SAAGSPTAAGAATSRGGGPGK +3 Methyl x 1	R15 Methyl	0.83
LmjF.24.1470	hypothetical protein, conserved	-3.13331	0.825309	GGGGGRGGEALLMNEsSSLQR +3 Methyl x 1 Phos x 1	R6 Methyl:2H(3)13C(1), M13 Label:13C(1)2H(3)	100%, 100%
LmjF.24.1470	hypothetical protein, conserved	-1.19181	1	TEFVDSTYRGGGGGRGGEALLMNESSSLQR +4 Methyl x 1	R15 Methyl	0.25
LmjF.24.1470	hypothetical protein, conserved	-0.337938	0.804187	GGGGGRGGEALLMNESSSLQR +3 Methyl x 1	R6 Methyl:2H(3)13C(1), M13 Label:13C(1)2H(3)	100%, 100%
LmjF.24.1580	hypothetical protein, conserved	-0.0258883	0.27847	HGAQPQQQGSRGGAVAAGAAAQAR +3 Methyl x 1	R11 Methyl	1
LmjF.24.1580	hypothetical protein, conserved	0.119733	0.347763	HGAQPQQQGSRGGAVAAGAAAQAR +4 Methyl x 1	R11 Methyl	1
LmjF.24.1880	cyclin 11, putative	0.341261	1.09564	SGVRGGGSGGGVR +2 Methyl x 1	R4 Methyl:2H(3)13C(1)	1
LmjF.25.0290	RNA-binding protein, putative	-0.121756	0.431693	GRGVGCMTNPPAPISDSGLAIPVPASR +3 Methyl x 1	R2 Methyl:2H(3)13C(1), M7 Label:13C(1)2H(3)	100%, 100%
LmjF.25.0290	RNA-binding protein, putative	10.9658	1	SVARPPPPPPPIGRGR +3 Methyl x 2	R14 Methyl, R16 Methyl	100%, 100%
LmjF.25.0290	RNA-binding protein, putative	10.9658	1	SVARPPPPPPPIGRGRGVGCMTNPPAPISDSGLAIPVPASR +5 Methyl x 2	#N/A	#N/A
LmjF.25.0290	RNA-binding protein, putative	1.24985	1	SVARPPPPPPPIGRGRGVGCMTNPPAPISDSGLAIPVPASR +5 Methyl x 3	#N/A	#N/A
LmjF.25.0290	RNA-binding protein, putative	0	1	AEQYFVPSPtGPSIPLPR +2 Methyl x 1 Phos x 1	R18 Methyl:2H(3)13C(1)	1
LmjF.25.0290	RNA-binding protein, putative	-4.36447	1	AEQYFVPSPTGPSIPLPR +2 Methyl x 1	R18 Methyl:2H(3)13C(1)	1
LmjF.25.0290	RNA-binding protein, putative	0.133708	1.02724	AEQYFVPSPTGPSIPLPRGR +3 Methyl x 1	R20 Methyl	0.33
LmjF.25.0540	hypothetical protein SCD6.10 (SCD6)	0.829456	0.119217	ADTETFGPEMVSSMRGFR +3 Methyl x 1	R15 Methyl	0.88
LmjF.25.0540	hypothetical protein SCD6.10 (SCD6)	-0.700561	0.136482	DPAIVEVHAPARGRGGR +3 Methyl x 3	R14 Methyl:2H(3)13C(1), R17 Methyl:2H(3)13C(1)	81%, 47%
LmjF.25.0540	hypothetical protein SCD6.10 (SCD6)	0.323912	0.270948	KADTETFGPEMVSSMR +3 Methyl x 1	R16 Methyl	1
LmjF.25.0540	hypothetical protein SCD6.10 (SCD6)	-0.0918556	0.388313	DSsSPQARDPAIVEVHAPARGRGGR +4 Methyl x 2 Phos x 1	R20 Methyl, R22 Methyl, R25 Methyl	100%, 100%, 100%
LmjF.25.0540	hypothetical protein SCD6.10 (SCD6)	-0.982889	0.43879	DSSSPQARDPAIVEVHAPARGRGGR +4 Methyl x 3	R20 Methyl, R22 Methyl, R25 Methyl	100%, 100%, 100%
LmjF.25.0540	hypothetical protein SCD6.10 (SCD6)	0.149839	0.463179	DSSSPQARDPAIVEVHAPARGRGGR +4 Methyl x 2	R20 Methyl, R22 Methyl, R25 Methyl	100%, 100%, 100%
LmjF.25.0540	hypothetical protein SCD6.10 (SCD6)	1.36006	0.822459	DPAIVEVHAPARGRGGR +3 Methyl x 2	R14 Methyl:2H(3)13C(1), R17 Methyl:2H(3)13C(1)	81%, 47%
LmjF.25.0540	hypothetical protein SCD6.10 (SCD6)	-1.32153	0.832244	GGRAAAAAPAASATAASSAATR +3 Methyl x 1	#N/A	#N/A
LmjF.25.0540	hypothetical protein SCD6.10 (SCD6)	-4.77273	0.835476	NHRGGYGGR +2 Methyl x 1	R3 Methyl:2H(3)13C(1)	1
LmjF.25.0540	hypothetical protein SCD6.10 (SCD6)	1.12826	0.842868	KADTETFGPEMVSSMRGFR +4 Methyl x 1	M11 Label:13C(1)2H(3), M15 Label:13C(1)2H(3), R16 Methyl:2H(3)13C(1)	100%, 100%, 98%
LmjF.25.0540	hypothetical protein SCD6.10 (SCD6)	10.9658	1	DPAIVEVHAPARGRGGRAAAAAPAASATAASSAATR +5 Methyl x 3	R12 Methyl:2H(3)13C(1), R14 Methyl:2H(3)13C(1), R17 Methyl:2H(3)13C(1)	96%, 97%, 99%
LmjF.25.0540	hypothetical protein SCD6.10 (SCD6)	-0.492598	1.02649	SFYDEAQPYSRGGGGGR +3 Methyl x 1	R11 Methyl	0.87
LmjF.25.0540	hypothetical protein SCD6.10 (SCD6)	-1.17967	1.0721	GGYGGRGGSGNYR +2 Methyl x 1	R6 Methyl	1
LmjF.25.0540	hypothetical protein SCD6.10 (SCD6)	-1.04117	1.08734	GGYGGRGGSGNYR +3 Methyl x 1	R6 Methyl	1
LmjF.25.1080	hypothetical protein, conserved	-1.62572	0.823052	GGSRGGRGGAGSCER +3 Methyl x 2	R4 Methyl, R7 Methyl	100%, 100%
LmjF.25.1430	Putative intraflagellar transport protein A1	0	1	RGGGGGSLtPAMsDDEDNGYENAPR +3 Methyl x 1 Phos x 1	#N/A	#N/A
LmjF.25.1540	mitochondrial RNA binding complex 1 subunit, putative	1.05856	0.456355	AIAAQSVGRGGVGLVESAAPPATSAFR +3 Methyl x 1	R9 Methyl	1
LmjF.25.1540	mitochondrial RNA binding complex 1 subunit, putative	4.22992	1	RGRGSYADAVSDGNMNR +3 Methyl x 2	R1 Methyl, R3 Methyl	100%, 100%
LmjF.25.1540	mitochondrial RNA binding complex 1 subunit, putative	-0.380771	1	AIAAQSVGRGGVGLVESAAPPATSAFR +4 Methyl x 1	R9 Methyl	1
LmjF.25.1740	mitochondrial RNA binding complex 1 subunit, putative	-0.113641	0.316729	HGYGGNNGSRGGGDGAPR +2 Methyl x 1	R10 Methyl	0.99
LmjF.25.1740	mitochondrial RNA binding complex 1 subunit, putative	-0.0390894	0.342863	HGYGGNNGSRGGGDGAPR +3 Methyl x 1	R10 Methyl	0.99
LmjF.25.1740	mitochondrial RNA binding complex 1 subunit, putative	1.09607	0.403387	RGGPMGSR +2 Methyl x 1	R1 Methyl	1
LmjF.25.1740	mitochondrial RNA binding complex 1 subunit, putative	-0.0615962	1.03243	HGYGGNNGSRGGGDGAPR +4 Methyl x 1	R10 Methyl	0.99
LmjF.25.1830	Histone RNA hairpin-binding protein RNA-binding domain containing protein, putative	0.53079	1	MRGSNVSGSAR +2 Methyl x 1	M1 Label:13C(1)2H(3), R2 Methyl:2H(3)13C(1)	100%, 100%
LmjF.25.2000	hypothetical protein, conserved	-0.503679	0.826123	GRGGCAGGAGTLHWQR +3 Methyl x 1	R2 Methyl:2H(3)13C(1)	1
LmjF.25.2070	Rieske [2Fe-2S] domain containing protein, putative	-0.473971	0.628473	ERPMSLPVDGGGRGLR +3 Methyl x 1	M4 Label:13C(1)2H(3), R13 Methyl:2H(3)13C(1)	100%, 98%
LmjF.26.0920	hypothetical protein, conserved	-1.55855	1	TGAALDCAPQPLNTLPSPYSDTELFRGR +3 Methyl x 1	#N/A	#N/A
LmjF.26.1110	TROVE domain containing protein, putative	0.47452	0.853768	RGGASVAVSATPAPQAATFVEAPR +3 Methyl x 1	R1 Methyl	1
LmjF.26.1530	RNA recognition motif. (a.k.a. RRM, RBD, or RNP domain), putative	-0.159959	0.513854	SHSNQYSQDSGVSSGQGAGMQRGMR +4 Methyl x 1	M20 Label:13C(1)2H(3), M24 Label:13C(1)2H(3), R25 Methyl:2H(3)13C(1)	100%, 100%, 51%
LmjF.26.1820	hypothetical protein, conserved	-0.535602	1.03105	SSRGGTFLVPQSEDAR +2 Methyl x 1	R3 Methyl	1
LmjF.26.1820	hypothetical protein, conserved	0.123044	0.136202	SSRGGTFLVPQSEDAR +3 Methyl x 1	R3 Methyl	1
LmjF.26.2120	hypothetical protein, conserved	2.11921	0.586167	GASSPLLLPPPEFVGRGVGR +3 Methyl x 1	R20 Methyl	0.85
LmjF.26.2170	Cornifin (SPRR) family, putative	0.52224	0.873647	SCRGGGSCFSAAHPTTSR +3 Methyl x 1	R3 Methyl	1
LmjF.26.2380	Fibronectin type III domain containing protein, putative	-1.51887	0.410656	RGGASTSSPAAATLTEMAANR +3 Methyl x 1	R1 Methyl	1
LmjF.26.2420	hypothetical protein, conserved	-0.119933	0.530212	RGGGTPLGR +2 Methyl x 1	R1 Methyl, T5 Phospho	100%, 100%
LmjF.27.0130	WW domain/Zinc finger C-x8-C-x5-C-x3-H type (and similar), putative (ZFP3)	0.873647	0.0748306	TTHWSIPPTAYEPYYNNGRGRGAGYR +5 Methyl x 2	#N/A	#N/A
LmjF.27.0130	WW domain/Zinc finger C-x8-C-x5-C-x3-H type (and similar), putative (ZFP3)	-7.63116	1	TTHWSIPPTAYEPYYNNGRGR +4 Methyl x 1	R19 Methyl:2H(3)13C(1), R21 Methyl:2H(3)13C(1)	100%, 100%
LmjF.27.0270	hypothetical protein, conserved	-1.15714	1.02634	TKVPGNNAQFDQPSNEVAsDLDDNHTALRGK +4 Methyl x 1 Phos x 1	S19 Phospho, R29 Methyl	39%, 86%
LmjF.27.0700	hypothetical protein, conserved	-1.35094	0.854668	RGGGCGASAQGSGVDDMSQTASGDVR +3 Methyl x 1	R1 Methyl:2H(3)13C(1), M17 Label:13C(1)2H(3)	100%, 100%
LmjF.27.1300	KH domain containing protein, putative	-2.35132	0.117279	GGGRGAGAPNGDDAAR +3 Methyl x 1	R4 Methyl:2H(3)13C(1)	1
LmjF.27.1300	KH domain containing protein, putative	-1.52675	0.33365	GGNDEGRGGYAPR +3 Methyl x 1	R7 Methyl	1
LmjF.27.1300	KH domain containing protein, putative	0.0123636	0.68175	RAGPPAGQPHPPR +3 Methyl x 1	R1 Methyl	1
LmjF.27.1300	KH domain containing protein, putative	0.0663896	1.01326	GGNDEGRGGYAPR +2 Methyl x 1	R7 Methyl	1
LmjF.27.2170	hypothetical protein, conserved	-0.617757	0.120809	SVQLSSSEVDSTRGGTGTR +3 Methyl x 1	R13 Methyl:2H(3)13C(1)	0.99
LmjF.27.2170	hypothetical protein, conserved	0.380033	0.892867	RGGTGGSAGQRPVTPQSEIEINSR +4 Methyl x 1	R11 Methyl:2H(3)13C(1)	0.55
LmjF.28.0825	RNA binding protein rbp16, putative (RBP16)	1.24204	0.974541	AENVTAPGGGKLPSGPRPPEGSPSGR +4 Methyl x 1	R26 Methyl	0.54
LmjF.28.0825	RNA binding protein rbp16, putative (RBP16)	10.9658	1	VVSWMSGRGFGFIEDNADKK +3 Methyl x 1	R8 Methyl	1
LmjF.28.0825	RNA binding protein rbp16, putative (RBP16)	10.808	1	VVSWMSGRGFGFIEDNADKK +4 Methyl x 1	R8 Methyl	1
LmjF.28.0825	RNA binding protein rbp16, putative (RBP16)	0	1	VVSWMSGRGFGFIEDNADK +3 Methyl x 1	#N/A	#N/A
LmjF.28.0825	RNA binding protein rbp16, putative (RBP16)	-0.414087	1.07003	VVSWMSGR +2 Methyl x 1	#N/A	#N/A
LmjF.28.1060	hypothetical protein, conserved	0	1	RGQAATPTGNR +2 Methyl x 1	R1 Methyl:2H(3)13C(1)	1
LmjF.28.1080	hypothetical protein, conserved	-1.50236	0.135833	EVADTQDVEVPVAASRGGR +3 Methyl x 1	R19 Methyl	0.33
LmjF.28.2780	heat-shock protein hsp70, putative	-0.435997	1.06917	TTPSYVAFTDSER +2 Methyl x 1	R13 Methyl	1
LmjF.29.0290	zinc-finger of a C2HC-type, putative	-0.512427	1.04189	QGRGGISASVAPVSTSAAGR +2 Methyl x 1	R3 Methyl	1
LmjF.29.0290	zinc-finger of a C2HC-type, putative	-0.400376	0.773975	QGRGGISASVAPVSTSAAGR +3 Methyl x 1	R3 Methyl	1
LmjF.29.0370	protein kinase-like protein	-0.627316	1	SSPLSNNLEANGTGRGGFSSPCPSPLK +3 Methyl x 1	R15 Methyl:2H(3)13C(1)	1
LmjF.29.0370	protein kinase-like protein	0	1	sSPLSNNLEANGTGRGGFSSPCPSPLK +3 Methyl x 1 Phos x 1	R15 Methyl:2H(3)13C(1)	1
LmjF.29.0680	Triple RNA binding domain protein 3 (TRRM3)	-0.52539	0.154786	HAGGGNHGRGGAAAATR +4 Methyl x 1	R9 Methyl	1
LmjF.29.0680	Triple RNA binding domain protein 3 (TRRM3)	-0.427441	0.316316	HAGGGNHGRGGAAAATR +3 Methyl x 1	R9 Methyl	1
LmjF.29.0680	Triple RNA binding domain protein 3 (TRRM3)	0	1	GGASASSASAFSSR +2 Methyl x 1	#N/A	#N/A
LmjF.29.0680	Triple RNA binding domain protein 3 (TRRM3)	-0.153841	1	RGGHDSSASHHDEEEHDsDEEAGLDSNAAK +3 Methyl x 1 Phos x 1	R1 Methyl, S18 Phospho	100%, 18%
LmjF.29.0680	Triple RNA binding domain protein 3 (TRRM3)	0.135237	1.03656	RGGHDSSASHHDEEEHDsDEEAGLDSNAAK +4 Methyl x 1 Phos x 1	R1 Methyl, S18 Phospho	100%, 18%
LmjF.29.0770	hypothetical protein, conserved	-0.968252	0.842803	ATTDSVQGLLR +2 Methyl x 1	R11 Methyl:2H(3)13C(1)	1
LmjF.29.1090	ribosomal protein L1a, putative	-0.132433	0.851572	ISGGGTSTSGAGAFGNMCRGGR +3 Methyl x 1	M17 Oxidation, R19 Methyl	100%, 99%
LmjF.29.1090	ribosomal protein L1a, putative	-1.93782	1.04372	ISGGGTSTSGAGAFGNMCR +2 Methyl x 1	M17 Label:13C(1)2H(3), R19 Methyl:2H(3)13C(1)	100%, 100%
LmjF.29.1110	hypothetical protein, conserved	10.9658	1	AAGRGDAAGLLSQHASFGDVLR +4 Methyl x 1	R4 Methyl:2H(3)13C(1)	1
LmjF.29.1230	COPII coat assembly protein sec16, putative	-0.354785	0.115842	VDLTTTASRGR +3 Methyl x 1	#N/A	#N/A
LmjF.29.2330	hypothetical protein, conserved	0.0342814	0.499413	VSsPTEGPGRGSVNLDDLFH +3 Methyl x 1 Phos x 1	S3 Phospho, R10 Methyl	75%, 100%
LmjF.30.0090	hypothetical protein, conserved	1.18957	0.927544	TRIEGFGRGGTQVSR +3 Methyl x 1	R8 Methyl	1
LmjF.30.0260	mitochondrial RNA binding protein 1, putative	-3.63539	0.616298	QQRGGAGCVGAASNSHAAEGFDVAYPVR +4 Methyl x 1	#N/A	#N/A
LmjF.30.0320	Sad1 / UNC-like C-terminal, putative	10.9658	1	YYNIGRGSGGVALGGGNGPPLWPR +3 Methyl x 1	R6 Methyl:2H(3)13C(1)	1
LmjF.30.0760	hypothetical protein, conserved	-2.97221	0.318303	RGGSGGDVAVAGGNEGR +2 Methyl x 1	R1 Methyl:2H(3)13C(1)	1
LmjF.30.0760	hypothetical protein, conserved	4.25232	0.459802	RGGSGGDVAVAGGNEGRGR +3 Methyl x 2	R1 Methyl:2H(3)13C(1), R17 Methyl:2H(3)13C(1)	100%, 100%
LmjF.30.0760	hypothetical protein, conserved	-0.268481	1.02413	GRGGGGHHEDAMEK +3 Methyl x 1	R2 Methyl	1
LmjF.30.0760	hypothetical protein, conserved	0	1	GRGGGGHHEDAMEK +2 Methyl x 1	R2 Methyl	1
LmjF.30.0760	hypothetical protein, conserved	0	1	RGGPPTR +2 Methyl x 1	#N/A	#N/A
LmjF.30.0780	mitochondrial oligo_U binding protein TBRGG1, putative	-0.388992	1.01867	GGYEGRGGGPR +2 Methyl x 1	R6 Methyl:2H(3)13C(1)	1
LmjF.30.0900	hypothetical protein, conserved	-1.0535	0.122588	RGNGIIRPGHSSAPSPAQASAVSVDQPR +4 Methyl x 1	#N/A	#N/A
LmjF.30.1810	Zeta toxin, putative	-0.955618	0.859263	AGTGSSSSTAGSGRGGNAGGGNYAHTSK +4 Methyl x 1	R14 Methyl:2H(3)13C(1)	1
LmjF.30.1810	Zeta toxin, putative	0	1	AGTGSSSSTAGSGRGGNAGGGNYAHTSK +3 Methyl x 1	R14 Methyl:2H(3)13C(1)	1
LmjF.30.2710	hypothetical protein, conserved	-0.317463	0.85483	SSSGAGGRGASGGPGGGDSGQR +3 Methyl x 1	S2 Phospho, R8 Methyl	23%, 100%
LmjF.30.2710	hypothetical protein, conserved	0	1	SsSGAGGRGASGGPGGGDSGQR +3 Methyl x 1 Phos x 1	S2 Phospho, R8 Methyl	23%, 100%
LmjF.31.0080	hypothetical protein, conserved (ZC3H34)	-1.9918	0.972661	GRGGWYYPSAGSGGYNNMR +3 Methyl x 1	#N/A	#N/A
LmjF.31.0080	hypothetical protein, conserved (ZC3H34)	0	1	HMDGIPPHAYNQPPVNYYQPPQVYPMGNPMYNVPQGYPPAMPGYRGGR +5 Methyl x 1	R45 Methyl	0.5
LmjF.31.0560	mevalonate kinase, putative	-0.679837	0.850637	LSGTGRGGIAVALAASSDQR +3 Methyl x 1	R6 Methyl:2H(3)13C(1)	1
LmjF.31.1050	hypothetical protein, unknown function	-2.19197	0.928948	SHAVPYEGTVVHPSSRGR +4 Methyl x 1	#N/A	#N/A
LmjF.31.1260	Microtubule-binding stalk of dynein motor, putative	-0.687241	0.475867	VSPAPSPRGGSAK +2 Methyl x 1	R8 Methyl	1
LmjF.31.1380	hypothetical protein, unknown function	-0.375535	0.627684	TARGGAAACVLQR +3 Methyl x 1	R3 Methyl:2H(3)13C(1)	1
LmjF.31.1750	nucleosome assembly protein-like protein	-2.77705	1.01596	GGRGGAASQQPPQQECK +3 Methyl x 1	R3 Methyl:2H(3)13C(1)	1
LmjF.31.1750	nucleosome assembly protein-like protein	-1.91673	0.437414	QRGGGATPGGR +2 Methyl x 1	R2 Methyl	1
LmjF.31.2360	hypothetical protein, conserved	0.949416	0.635881	LQRGGYGQALQGR +3 Methyl x 1	R3 Methyl	1
LmjF.31.2590	TerD domain containing protein, putative	0	1	RGGRGEVTVQTAR +3 Methyl x 1	R1 Methyl	0.98
LmjF.31.3030	hypothetical protein, unknown function	0.34446	1.06808	LATPPYEGVQLPGAsAAEER +4 Methyl x 1 Phos x 1	#N/A	#N/A
LmjF.32.0400	ATP-dependent RNA helicase HEL67 (DDX3)	-0.159786	0.53017	NGGGGGFRGGFGGFGGGAR +3 Methyl x 1	R8 Methyl:2H(3)13C(1)	1
LmjF.32.0400	ATP-dependent RNA helicase HEL67 (DDX3)	0.0225739	0.852795	QYGGGNRGFNDAQGTYGGGFNR +3 Methyl x 1	R7 Methyl	1
LmjF.32.0400	ATP-dependent RNA helicase HEL67 (DDX3)	0.315843	1	QYGGGNRGFNDAQGTYGGGFNR +2 Methyl x 1	R7 Methyl	1
LmjF.32.0400	ATP-dependent RNA helicase HEL67 (DDX3)	-0.73556	1.03406	SGGFGGGFGGGYGGGYGGRGGYR +3 Methyl x 1	R19 Methyl	0.21
LmjF.32.0400	ATP-dependent RNA helicase HEL67 (DDX3)	0.0668613	1.05234	NGGGGGFRGGFGGFGGGAR +2 Methyl x 1	R8 Methyl:2H(3)13C(1)	1
LmjF.32.0620	hypothetical protein, conserved	-0.306962	0.277134	GPSFVERGAGAR +3 Methyl x 1	#N/A	#N/A
LmjF.32.0620	hypothetical protein, conserved	6.24417	1	GGMGRAGSGR +2 Methyl x 1	R5 Methyl	1
LmjF.32.0840	hypothetical protein, conserved (DRBD18)	0.508926	1	GRGGRGGCGLDTMGMQAGYMPFPQVGGMAR +4 Methyl x 2	R2 Methyl:2H(3)13C(1), M13 Label:13C(1)2H(3), M15 Label:13C(1)2H(3), M20 Label:13C(1)2H(3), M28 Label:13C(1)2H(3)	13%, 100%, 100%, 100%, 100%
LmjF.32.0840	hypothetical protein, conserved (DRBD18)	-7.24589	1	GGRGGCGLDTMGMQAGYMPFPQVGGMAR +3 Methyl x 1	R3 Methyl	1
LmjF.32.0850	polypyrimidine tract-binding protein, putative (DRBD4)	0.660011	0.117525	GGIGGRGSGTGLGAATGFSPFEPSGTTPARGGGASVGR +4 Methyl x 3	R6 Methyl:2H(3)13C(1), R30 Methyl:2H(3)13C(1), R38 Methyl:2H(3)13C(1)	100%, 100%, 100%
LmjF.32.0850	polypyrimidine tract-binding protein, putative (DRBD4)	-0.419774	0.828762	GGIGGRGSGTGLGAATGFSPFEPSGTTPAR +3 Methyl x 1	R6 Methyl:2H(3)13C(1)	1
LmjF.32.0880	60S ribosomal protein L18a, putative	0.742724	0.775418	HYQVVGR +2 Methyl x 1	#N/A	#N/A
LmjF.32.1130	hypothetical protein, conserved	-0.65692	0.0969631	QSASPRGGGSAVAR +3 Methyl x 1	R6 Methyl	1
LmjF.32.1650	hypothetical protein, conserved	-0.891507	0.287798	SIRAGGPISGAGK +3 Methyl x 1	R3 Methyl:2H(3)13C(1)	1
LmjF.32.1800	hypothetical protein, conserved	-0.712728	0.777094	GGGAGRGGQGIR +2 Methyl x 1	R6 Methyl:2H(3)13C(1)	1
LmjF.32.1970	ribosome biogenesis protein TSR3, putative	-0.178442	0.835756	GRGGGSGGVCSTSGFHNNEPPAHPCSVPLAMWDFEQCDPNACSGK +5 Methyl x 1	#N/A	#N/A
LmjF.32.2130	RNA recognition motif. (a.k.a. RRM, RBD, or RNP domain), putative	0.0140976	0.293459	EPYPSLNSSRPPYGPGMGRGGGMR +4 Methyl x 1	#N/A	#N/A
LmjF.32.2490	hypothetical protein, conserved	-0.142636	0.861351	GYQYGAGRGAK +2 Methyl x 1	R8 Methyl	0.99
LmjF.32.2520	hypothetical protein, unknown function	0.741212	0.823558	GHPSPVGERGGR +3 Methyl x 1	R9 Methyl	0.99
LmjF.32.2520	hypothetical protein, unknown function	1.31469	1	SAPPRGGYGAAPMSLSPAPDPALMSK +3 Methyl x 1	#N/A	#N/A
LmjF.32.2580	hypothetical protein, conserved	-0.81792	1.04945	MHEEQDSGGGRGGGR +3 Methyl x 1	M1 Label:13C(1)2H(3), R11 Methyl:2H(3)13C(1)	100%, 94%
LmjF.32.2830	hypothetical protein, conserved	0.712301	0.845042	QNVTGSGRGsSVAAQGDGADVGEGSTAPR +3 Methyl x 1 Phos x 1	R8 Methyl:2H(3)13C(1)	1
LmjF.32.2830	hypothetical protein, conserved	0	1	QNVTGSGRGSSVAAQGDGADVGEGSTAPR +3 Methyl x 1	R8 Methyl:2H(3)13C(1)	1
LmjF.32.3090	hypothetical protein, conserved	-0.307756	1.06407	SPALVTSPSSSASRGGR +3 Methyl x 1	R14 Methyl	0.95
LmjF.32.3090	hypothetical protein, conserved	0	1	AELPASGGTSAAPSLGAARGGK +3 Methyl x 1	R19 Methyl:2H(3)13C(1)	1
LmjF.32.3690	hypothetical protein, conserved	6.815	0.857464	RGGEVSGAGAAEGR +2 Methyl x 1	R1 Methyl:2H(3)13C(1)	1
LmjF.33.0260	RGG-containing protein 2, putative (RGG2)	-0.182352	0.453277	DSSDGWGGGRGGGHSGWGGDGGWKDAPTGDR +4 Methyl x 1	R10 Methyl:2H(3)13C(1)	1
LmjF.33.0260	RGG-containing protein 2, putative (RGG2)	-1.16014	0.861192	RGRGGSGGGVWGQPAAADEDAWNAAPPSFQPPVR +4 Methyl x 1	#N/A	#N/A
LmjF.33.0260	RGG-containing protein 2, putative (RGG2)	0.209713	0.973568	DSSDGWGGGRGGGHSGWGGDGGWKDAPTGDR +3 Methyl x 1	R10 Methyl:2H(3)13C(1)	1
LmjF.33.0260	RGG-containing protein 2, putative (RGG2)	-2.13912	1	GRGGSGGGVWGQPAAADEDAWNAAPPSFQPPVR +3 Methyl x 1	R2 Methyl:2H(3)13C(1)	1
LmjF.33.0940	hypothetical protein, conserved	-1.16994	1	QASGRGGGNAVAMSLLTGASATNLR +3 Methyl x 1	R5 Methyl:2H(3)13C(1), M13 Label:13C(1)2H(3)	100%, 100%
LmjF.33.1080	YEATS family, putative	0.136893	0.0807576	VGAQEVRGAGPSPSPSR +3 Methyl x 1	#N/A	#N/A
LmjF.33.1150	pumilio protein 6, putative (PUF6)	-0.584027	0.683598	FARGGGIGNINPSGR +2 Methyl x 1	R3 Methyl:2H(3)13C(1)	1
LmjF.33.1150	pumilio protein 6, putative (PUF6)	0.0689496	0.854684	GGRGAGGMGSMESGSGPNSHR +4 Methyl x 1	R3 Methyl	1
LmjF.33.1150	pumilio protein 6, putative (PUF6)	-0.592824	0.871059	FARGGGIGNINPSGR +3 Methyl x 1	R3 Methyl:2H(3)13C(1)	1
LmjF.33.1150	pumilio protein 6, putative (PUF6)	-0.251911	0.876958	GGRGAGGMGSMESGSGPNSHR +3 Methyl x 1	R3 Methyl	1
LmjF.33.1150	pumilio protein 6, putative (PUF6)	-0.29192	0.974644	RYNNNNSAGGGVGGGRVGR +3 Methyl x 1	R16 Methyl	0.99
LmjF.33.1150	pumilio protein 6, putative (PUF6)	0.290376	1	NNYRGGRGAGGMGSMESGSGPNSHR +4 Methyl x 2	R4 Methyl, R7 Methyl	100%, 100%
LmjF.33.1220	hypothetical protein, conserved	-1.33579	0.806696	EVVTTDNPDWASPLIARGGR +3 Methyl x 1	R20 Methyl	0.5
LmjF.33.2130	hypothetical protein, conserved	0.760384	1	ESSGSGTRGHGGAGGGAAASGGGGHR +3 Methyl x 1	R8 Methyl:2H(3)13C(1)	1
LmjF.33.2130	hypothetical protein, conserved	-0.0738927	1.03712	ESSGSGTRGHGGAGGGAAASGGGGHR +4 Methyl x 1	R8 Methyl:2H(3)13C(1)	1
LmjF.33.2210	hypothetical protein, conserved	-1.3582	1.03523	HLRGGAAAAR +3 Methyl x 1	R3 Methyl:2H(3)13C(1)	1
LmjF.33.2360	ATP synthase regulation protein NCA2, putative	0	1	GGGVWGCDFNANQNSMFWSPIAAGVGRGR +3 Methyl x 1	R29 Methyl	0.5
LmjF.33.2450	hypothetical protein, conserved	-0.508614	0.849722	AGSAVLGGGGPNAHAPPARGGGGSGAGGR +3 Methyl x 1	R29 Methyl	0.74
LmjF.33.2640	hypothetical protein, conserved	-0.437472	0.645276	QAVCSECAGRGYEHWVPR +4 Methyl x 1	R10 Methyl	1
LmjF.34.1110	Shwachman-Bodian-Diamond syndrome (SBDS) protein/SBDS protein C-terminal domain containing protein, putative	0.815545	1	LGLDPSHDLQDDsDDDGGRGRGSR +4 Methyl x 1 Phos x 1	S13 Phospho, R21 Methyl	58%, 44%
LmjF.34.1260	mitochondrial DNA polymerase I protein A, putative	0.330171	0.83429	KRGGGDAILPGALGPSVCATPAPR +4 Methyl x 1	R2 Methyl	0.42
LmjF.34.1470	EAP30/Vps36 family, putative	-1.94886	0.858144	VTTAGARGGSPAK +2 Methyl x 1	R7 Methyl:2H(3)13C(1)	1
LmjF.34.2430	DNAj-like protein	-0.375806	0.475008	AGGFNFSSTYSGGNANDYYRGR +3 Methyl x 1	R20 Methyl	0.8
LmjF.34.2473	hypothetical protein, conserved	-0.154361	0.180222	QSVAGRGGSGGGGYGGAFY +2 Methyl x 1	R6 Methyl:2H(3)13C(1)	1
LmjF.34.3815	ribosomal protein L14, putative	0.31329	1.00792	FKGRGGGGEVSR +3 Methyl x 1	R4 Methyl:2H(3)13C(1)	1
LmjF.34.4290	nucleolar protein family a, putative	2.1008	0.725915	GGRGGGGFGGGR +2 Methyl x 1	R3 Methyl	1
LmjF.34.4290	nucleolar protein family a, putative	-5.11817	0.820004	GGRGGGGFGGGR +3 Methyl x 1	R3 Methyl	1
LmjF.34.4290	nucleolar protein family a, putative	-0.646772	1	GGGRGGHMSEPDPPENVEEVGTFMNAAEGELVYK +3 Methyl x 1	R4 Methyl	1
LmjF.34.4290	nucleolar protein family a, putative	-4.17991	1	GGGRGGHMSEPDPPENVEEVGTFMNAAEGELVYK +4 Methyl x 1	R4 Methyl	1
LmjF.35.0610	hypothetical protein, conserved	0	1	ANGPAPSGSRGSK +2 Methyl x 1	R10 Methyl:2H(3)13C(1)	1
LmjF.35.0630	Nucleoporin NUP65, putative	-0.898485	0.830165	RGGLILESPQANVPDSADATESILR +3 Methyl x 1	R1 Methyl:2H(3)13C(1)	1
LmjF.35.0630	Nucleoporin NUP65, putative	0	1	RRGGLILESPQANVPDSADATESILR +4 Methyl x 1	#N/A	#N/A
LmjF.35.0740	hypothetical protein, conserved	0.00508735	0.925683	ARGGGASGSTSGLGTAK +2 Methyl x 1	R2 Methyl:2H(3)13C(1)	1
LmjF.35.0740	hypothetical protein, conserved	0.428535	1.06623	ARGGGASGSTSGLGTAK +3 Methyl x 1	R2 Methyl:2H(3)13C(1)	1
LmjF.35.1510	NLI interacting factor-like phosphatase/Zinc finger C-x8-C-x5-C-x3-H type (and similar), putative	0.259137	0.0730711	RANNSNDHQHQRGGGAR +3 Methyl x 1	#N/A	#N/A
LmjF.35.1510	NLI interacting factor-like phosphatase/Zinc finger C-x8-C-x5-C-x3-H type (and similar), putative	2.23674	0.473598	RANNSNDHQHQRGGGAR +4 Methyl x 1	#N/A	#N/A
LmjF.35.1620	Concanavalin A-like lectin/glucanases superfamily, putative	-0.367166	0.84647	NNGSSSNRANQHGVASStTIGASSAAR +3 Methyl x 2 Phos x 1	#N/A	#N/A
LmjF.35.2090	kinesin, putative	0.442746	0.0567891	RGGGPASAAQDAQLSEWEMPFQGTVFR +3 Methyl x 1	R1 Methyl	1
LmjF.35.2200	RNA-binding protein, putative	2.45363	0.829218	HNMAGSAYGR +2 Methyl x 1	M3 Oxidation, R10 Methyl	100%, 100%
LmjF.35.2200	RNA-binding protein, putative	10.9658	1	HNMAGSAYGRGAPYQVGAAESTEMNGTEPLPKPR +4 Methyl x 1	M3 Oxidation, R10 Methyl, M24 Oxidation	100%, 100%, 100%
LmjF.35.2200	RNA-binding protein, putative	0	1	HNMAGSAYGRGAPYQVGAAEsTEMNGTEPLPKPR +3 Methyl x 1 Phos x 1	M3 Oxidation, R10 Methyl, M24 Oxidation	100%, 100%, 100%
LmjF.35.3100	ATP-dependent RNA helicase, putative (DED1)	0.0270809	0.0806322	SGGPGGRGGGGGGGSWGDSRPSAPSGGGR +4 Methyl x 1	R7 Methyl	1
LmjF.35.3100	ATP-dependent RNA helicase, putative (DED1)	0.140584	0.615745	SGGPGGRGGGGGGGSWGDSRPSAPSGGGR +3 Methyl x 1	R7 Methyl	1
LmjF.35.3100	ATP-dependent RNA helicase, putative (DED1)	0.220808	0.84828	RRGGGGGGGGGHR +3 Methyl x 3	#N/A	#N/A
LmjF.35.3100	ATP-dependent RNA helicase, putative (DED1)	0	1	RYYDDEDDYGEGGDRAGGTGNEDDDYEDGGYDAYR +4 Methyl x 1	R1 Methyl	1
LmjF.35.3100	ATP-dependent RNA helicase, putative (DED1)	-0.35707	1.0298	RGGGVDDGGF +2 Methyl x 1	R1 Methyl:2H(3)13C(1)	1
LmjF.35.3310	Leucine Rich repeats (2 copies), putative	-1.12888	1	KATSSVSGFGGGNVYNGRGGSGASGNPTIHK +4 Methyl x 1	#N/A	#N/A
LmjF.35.3310	Leucine Rich repeats (2 copies), putative	-0.966931	0.821018	ATSSVSGFGGGNVYNGRGGSGASGNPTIHK +3 Methyl x 1	R17 Methyl:2H(3)13C(1)	1
LmjF.35.3310	Leucine Rich repeats (2 copies), putative	0.630353	0.281703	ATSSVSGFGGGNVYNGRGGSGASGNPTIHK +4 Methyl x 1	R17 Methyl:2H(3)13C(1)	1
LmjF.35.3310	Leucine Rich repeats (2 copies), putative	-0.131885	0.213538	KATsSVSGFGGGNVYNGRGGSGASGNPTIHK +4 Methyl x 1 Phos x 1	#N/A	#N/A
LmjF.35.3980	4E-interacting protein, putative	0.476115	0.208712	RGGGGGGGNGGRDDSSNSNSVR +4 Methyl x 1	R1 Methyl, S15 Phospho	99%, 70%
LmjF.35.3980	4E-interacting protein, putative	1.47188	0.215147	GGHNSGMNGGGSSSNHPGSSSTPVYGSGGGRGGDNR +4 Methyl x 1	M7 Oxidation, R31 Methyl	100%, 100%
LmjF.35.3980	4E-interacting protein, putative	-0.230424	0.80498	RGGGGGGGNGGRDDSSNSNSVR +3 Methyl x 1	R1 Methyl, S15 Phospho	99%, 70%
LmjF.35.3980	4E-interacting protein, putative	-0.105261	0.841829	QGRGVTGNGMSTVPPSPPQFQQPPPPR +3 Methyl x 1	R3 Methyl	1
LmjF.35.3980	4E-interacting protein, putative	10.9658	1	GGHNSGMNGGGSSSNHPGSSSTPVYGSGGGRGGDNRR +5 Methyl x 1	M7 Label:13C(1)2H(3), R37 Methyl:2H(3)13C(1)	100%, 7%
LmjF.35.4125	hypothetical protein, conserved	-0.25896	0.375492	SARGGASNGNHSFSASCTATR +3 Methyl x 1	R3 Methyl	1
LMJF.35.4140	hypothetical protein, unknown function	2.01535	1.04535	ERGGFSAR +2 Methyl x 1	R2 Methyl:2H(3)13C(1)	1
LmjF.35.4380	hypothetical protein, conserved	0	1	GGRGGAPQIGLSTPSLNTR +3 Methyl x 1	#N/A	#N/A
LmjF.35.4950	zinc finger protein family member, putative	-0.415176	0.384948	SPPATSASTTSAPPPALRGLGR +3 Methyl x 1	R22 Methyl:2H(3)13C(1)	0.4
LmjF.35.4950	zinc finger protein family member, putative	0.271028	0.471712	LSSMERGGMTGVPQHNLLPPR +4 Methyl x 1	R6 Methyl	1
LmjF.35.4950	zinc finger protein family member, putative	0.649691	0.813975	GAQQHHGYRGVGENGSSR +3 Methyl x 1	#N/A	#N/A
LmjF.35.4950	zinc finger protein family member, putative	-4.78498	0.851543	SPPATSASTTSAPPPALR +2 Methyl x 1	R18 Methyl:2H(3)13C(1)	1
LmjF.35.4950	zinc finger protein family member, putative	-1.06684	0.856426	LSSMERGGMTGVPQHNLLPPR +4 Methyl x 2	R6 Methyl	1
LmjF.35.4950	zinc finger protein family member, putative	0.703303	1	GTEGVGNSYYRGAQQHHGYR +4 Methyl x 1	#N/A	#N/A
LmjF.35.4950	zinc finger protein family member, putative	-0.650143	1	GATVTGGVHIDSSVGPRGGAAPMSGMGAGAASR +4 Methyl x 1	R17 Methyl	1
LmjF.35.4950	zinc finger protein family member, putative	-0.254667	1.02825	LSSMERGGMTGVPQHNLLPPRAsPASSQPR +4 Methyl x 1 Phos x 1	#N/A	#N/A
LmjF.35.4950	zinc finger protein family member, putative	-0.0530915	1.03337	LSSMERGGMTGVPQHNLLPPR +3 Methyl x 1	R6 Methyl	1
LmjF.35.5040	polyadenylate-binding protein 1 (PABP1)	10.9658	1	QQLGGRAQGHPMPMPSPQQPQAPAQPQGFATPSAVGFVQATPK +4 Methyl x 1	R6 Methyl	1
LmjF.36.0450	hypothetical protein, conserved	0.525922	0.934269	STFSAGIGEGGIAGGRGGAR +3 Methyl x 1	R16 Methyl	0.12
LmjF.36.0490	zinc-finger of a C2HC-type, putative	-0.412005	0.417369	GPARGGLFGATPSGYGDGAGMSAR +3 Methyl x 1	R4 Methyl:2H(3)13C(1), M21 Label:13C(1)2H(3)+Oxidation	100%, 100%
LmjF.36.0490	zinc-finger of a C2HC-type, putative	-0.557412	0.603733	GPARGGLFGAtPSGYGDGAGMSAR +3 Methyl x 1 Phos x 1	R4 Methyl:2H(3)13C(1), M21 Label:13C(1)2H(3)+Oxidation	100%, 100%
LmjF.36.0490	zinc-finger of a C2HC-type, putative	-0.563495	0.80791	FSSRGGGGGMGGGGGGGR +3 Methyl x 1	R4 Methyl:2H(3)13C(1), M10 Label:13C(1)2H(3)+Oxidation	100%, 100%
LmjF.36.1240	hypothetical protein, conserved	-1.37964	1.06551	VSPPVSPTPPILPRGR +3 Methyl x 1	#N/A	#N/A
LmjF.36.1640	universal minicircle sequence binding protein, putative	0.728777	0.122323	CGQEGHLSRDCPSSQGGSRGGYGQK +3 Methyl x 1	R19 Methyl	0.44
LmjF.36.1640	universal minicircle sequence binding protein, putative	-0.15438	0.855493	DCPSSQGGSRGGYGQKR +4 Methyl x 1	R10 Methyl:2H(3)13C(1)	0.96
LmjF.36.1640	universal minicircle sequence binding protein, putative	-0.24951	0.881488	DCPSSQGGSRGGYGQKR +3 Methyl x 1	R10 Methyl:2H(3)13C(1)	0.96
LmjF.36.1640	universal minicircle sequence binding protein, putative	-0.280746	0.925744	DCPSSQGGSRGGYGQK +2 Methyl x 1	R10 Methyl:2H(3)13C(1)	1
LmjF.36.1640	universal minicircle sequence binding protein, putative	-0.257734	1.00526	DCPSSQGGSRGGYGQK +3 Methyl x 1	R10 Methyl:2H(3)13C(1)	1
LmjF.36.1925	60S ribosomal protein L37a	-0.194285	1.08215	TVAGGAYTLSTPNNSTVR +2 Methyl x 1	#N/A	#N/A
LmjF.36.2130	ATP-dependent RNA helicase DBP2A, putative	-0.681106	0.290993	NYSPFSGFSTTSRGGGGSGAHR +3 Methyl x 1	R13 Methyl:2H(3)13C(1)	0.78
LmjF.36.2130	ATP-dependent RNA helicase DBP2A, putative	-0.0835389	0.850103	NYSPFSGFSTTSR +2 Methyl x 1	#N/A	#N/A
LmjF.36.2130	ATP-dependent RNA helicase DBP2A, putative	0.516017	1.06368	NYSPFSGFSTTSRGGGGSGAHR +4 Methyl x 1	R13 Methyl:2H(3)13C(1)	0.78
LmjF.36.2580	related to multifunctional cyclin-dependent kinase pho85-like protein	0.670664	0.890382	VMRGSSSSSQNDMCGGSSAR +3 Methyl x 1	R3 Methyl	1
LmjF.36.2670	hypothetical protein, conserved	-2.47368	1.04087	IATRGGGGQPEGVVR +3 Methyl x 1	R4 Methyl	1
LmjF.36.3200	DNA topoisomerase III, putative	0	1	GGRGGDAAAANTPSGGVDPVCGCGTPAK +3 Methyl x 1	#N/A	#N/A
LmjF.36.3280	Enoyl-CoA hydratase/isomerase family/2-enoyl-CoA Hydratase C-terminal region, putative	0.192059	1	WFIQPGHNPNPSGLLR +3 Methyl x 1	#N/A	#N/A
LmjF.36.3280	Enoyl-CoA hydratase/isomerase family/2-enoyl-CoA Hydratase C-terminal region, putative	0.274017	1	WFIQPGHNPNPSGLLRGR +4 Methyl x 1	#N/A	#N/A
LmjF.36.4330	predicted C2 domain protein	10.9658	1	YECDHGVGHTEAPPAGRGGSHGR +3 Methyl x 1	#N/A	#N/A
LmjF.36.4590	PHD-like zinc-binding domain containing protein, putative	-0.907273	1.04849	NSGGGTTDSAGALSSSPTARGGAGVGGGHAR +4 Methyl x 1	R31 Methyl:2H(3)13C(1)	0.46
LmjF.36.5100	hypothetical protein, conserved (PUF11)	-0.856001	0.261491	GGYQPTPPQQQAQLQQGYASRGGYYQGGGAYGGAGIQQGYPGAAAPISR +4 Methyl x 1	R21 Methyl	1
LmjF.36.5100	hypothetical protein, conserved (PUF11)	-0.852102	0.4717	GYPPQDGMQGYPQQAGR +2 Methyl x 1	M8 Label:13C(1)2H(3), R17 Methyl:2H(3)13C(1)	100%, 100%
LmjF.36.5100	hypothetical protein, conserved (PUF11)	-0.263278	0.501715	GYSQAYNQSYAAR +2 Methyl x 1	R13 Methyl	1
LmjF.36.5100	hypothetical protein, conserved (PUF11)	-0.832091	0.803334	GYSQAYNQSYAARGGYQPTPPQQQAQLQQGYASR +4 Methyl x 1	R13 Methyl:2H(3)13C(1)	1
LmjF.36.5100	hypothetical protein, conserved (PUF11)	0.46075	0.849645	GYSQAYNQSYAARGGYQPTPPQQQAQLQQGYASR +3 Methyl x 1	R13 Methyl:2H(3)13C(1)	1
LmjF.36.5100	hypothetical protein, conserved (PUF11)	-0.386814	1	GGYQPTPPQQQAQLQQGYASRGGYYQGGGAYGGAGIQQGYPGAAAPISR +5 Methyl x 1	R21 Methyl	1
LmjF.36.5100	hypothetical protein, conserved (PUF11)	-1.31856	1.02139	GGYGPGYGPGYYPVQQQQGYYNQGYNQNPNYTPAAR +3 Methyl x 1	R36 Methyl:2H(3)13C(1)	1
LmjF.36.5850	flagellum targeting protein kharon1, putative	-3.11759	1	TRGGsVNGATAPFR +2 Methyl x 2 Phos x 1	R2 Methyl	1
LmjF.36.5850	flagellum targeting protein kharon1, putative	-2.20637	0.802869	TRGGSVNGATAPFR +3 Methyl x 2	R2 Methyl	1
LmjF.36.5850	flagellum targeting protein kharon1, putative	-1.71809	0.815322	TRGGSVNGATAPFR +2 Methyl x 1	R2 Methyl	1
LmjF.36.5850	flagellum targeting protein kharon1, putative	-0.841929	0.846975	tRGGsVNGATAPFR +2 Methyl x 1 Phos x 1	R2 Methyl	1
LmjF.36.5850	flagellum targeting protein kharon1, putative	-0.724283	0.860769	TRGGsVNGATAPFR +3 Methyl x 1 Phos x 1	R2 Methyl	1
LmjF.36.5850	flagellum targeting protein kharon1, putative	-0.427926	0.280257	TRGGSVNGATAPFR +3 Methyl x 1	R2 Methyl	1
LmjF.36.5850	flagellum targeting protein kharon1, putative	-0.354874	0.567095	ASLHNLMYASGDAYGAVASRGQGASR +4 Methyl x 1	R20 Methyl	0.86
LmjF.36.6030	hypothetical protein, conserved	-3.26996	0.84926	FRGMR +2 Methyl x 1	#N/A	#N/A
LmjF.36.6060	eukaryotic translation initiation factor 4 gamma 4	-0.089576	0.117791	GPIIGSSNAGGNRGGTRPPSMADR +4 Methyl x 1	#N/A	#N/A
LmjF.36.6060	eukaryotic translation initiation factor 4 gamma 4	0.225388	1.0946	YGRGGGPGGLR +2 Methyl x 1	R3 Methyl:2H(3)13C(1)	1
LmjF.36.6525	hypothetical protein, conserved	0.127249	1	SRGGAPHSVSFASHSDR +4 Methyl x 1	R2 Methyl	1
LmjF.36.6980	eukaryotic translation initiation factor 3 subunit c	-2.11326	0.470179	GRGGMAGGRGGAGVR +3 Methyl x 2	R2 Methyl, R9 Methyl	100%, 100%
LmjF.36.6980	eukaryotic translation initiation factor 3 subunit c	10.9658	1	GRGGMAGGR +2 Methyl x 2	R2 Methyl:2H(3)13C(1), M5 Label:13C(1)2H(3)	100%, 100%
*some peptides have the same sequence but different charges or additional post-translational modifications (e.g. Phosphorylation)
$localization score of PTMs was not possible to calculate for some peptides identified by the Proteome Discoverer software
red values: hypomethylated in ∆prmt7, log2WT/∆7> 0.6; q-value<0.05
blue values: hypermethylated in ∆prmt7, log2WT/∆7< -0.6; q-value<0.05

## Sheet: Supp Table S2
Supplemental Table S2. Methylpeptides from RNA-binding proteins (RBPs) that are differentially methylated between WT and ∆prmt7 Leishmania major. Proteins were considered RBPs if they present an RNA-binding domain or if they are orthologs of a validated Trypanosoma brucei RBP.
Gene ID	Product description	log2FC WT/∆7 (methylpeptides)	q-value (H&B test)	Methylpeptide sequence*	Modification site$ (Methyl and Phosho)	Localization probability
LmjF.27.1680	hypothetical protein, conserved (NXF1)	41.2793	0	SGPGSGGGGVGILGNGNNNGSRGGGR +3 Methyl x 2	R22 Methyl	0.85
LmjF.35.2200	RNA-binding protein, putative (DRBD2)	39.6157	0	HNMAGSAYGRGAPYQVGAAESTEMNGTEPLPKPR +5 Methyl x 1	R10 Methyl	1
LmjF.35.2200	RNA-binding protein, putative (DRBD2)	35.3289	0	HNMAGsAYGRGAPYQVGAAESTEMNGTEPLPKPR +4 Methyl x 1 Phos x 1	R10 Methyl	1
LmjF.34.1110	Shwachman-Bodian-Diamond syndrome (SBDS) protein/SBDS protein C-terminal domain containing protein, putative	35.1898	0	LGLDPSHDLQDDsDDDGGRGRGSR +3 Methyl x 2 Phos x 1	S13 Phospho, R21 Methyl	58%, 44%
LmjF.25.0540	hypothetical protein SCD6.10 (SCD6)	35.1719	0	GRGGRAAAAAPAASATAASSAATR +4 Methyl x 2	R2 Methyl, R5 Methyl	100%, 100%
LmjF.25.0540	hypothetical protein SCD6.10 (SCD6)	34.5087	0	GRGGRAAAAAPAASATAASSAATR +3 Methyl x 2	R2 Methyl, R5 Methyl	100%, 100%
LmjF.34.2580	ALBA-domain protein 3 (Alba3)	7.14687	0.0114777	GGRGVAAIDRR +3 Methyl x 1	R3 Methyl	1
LmjF.25.0290	RNA-binding protein, putative (eIF4F-like component)	6.70493	4.96259e-16	SVARPPPPPPPIGRGR +4 Methyl x 2	R14 Methyl, R16 Methyl	100%, 100%
LmjF.27.1680	hypothetical protein, conserved (NXF1)	6.69797	1.9445e-16	SGPGSGGGGVGILGNGNNNGSR +2 Methyl x 1	R22 Methyl	1
LmjF.27.0130	WW domain/Zinc finger C-x8-C-x5-C-x3-H type (and similar), putative (ZFP3)	6.57657	2.15026e-07	TTHWSIPPTAYEPYYNNGR +3 Methyl x 1	R19 Methyl	1
LmjF.27.0130	WW domain/Zinc finger C-x8-C-x5-C-x3-H type (and similar), putative (ZFP3)	5.38298	3.16503e-05	TTHWSIPPTAYEPYYNNGRGR +4 Methyl x 2	R19 Methyl, R21 Methyl	100%, 100%
LmjF.18.1420	pumilio protein 2, putative (PUF2)	4.89118	3.53883e-13	DNRPGGGVGSSSGGNNNGSGGRAGR +3 Methyl x 1	R22 Methyl	1
LmjF.34.1110	Shwachman-Bodian-Diamond syndrome (SBDS) protein/SBDS protein C-terminal domain containing protein, putative	4.44225	4.13767e-11	LGLDPSHDLQDDsDDDGGRGR +3 Methyl x 1 Phos x 1	S13 Phospho, R19 Methyl	98%, 96%
LmjF.25.0290	RNA-binding protein, putative (eIF4F-like component)	3.9198	1.67372e-12	SVARPPPPPPPIGR +3 Methyl x 1	R14 Methyl	1
LmjF.27.1300	KH domain containing protein, putative	3.69401	2.41224e-13	GGRGGGRGAGAPNGDDAAR +3 Methyl x 2	R3 Methyl, R7 Methyl	100%, 100%
LmjF.15.0620	hypothetical protein, conserved	3.64295	3.24417e-12	ASSHDNGSNGGAVIGRGGGNAR +3 Methyl x 1	R16 Methyl	0.99
LmjF.24.1180	Surfeit locus protein 6, putative (SURF6)	2.76565	2.43581e-07	GARPFAPQGRGGGASSR +3 Methyl x 1	#N/A	#N/A
LmjF.25.1740	mitochondrial RNA binding complex 1 subunit, putative (RGG3)	2.34268	2.93985e-06	SSGGGRGSGSSFGPPVGSHGTGSFGNPR +3 Methyl x 1	R6 Methyl	1
LmjF.36.5100	hypothetical protein, conserved (PUF11)	1.98877	0.00115817	GGYYQGGGAYGGAGIQQGYPGAAAPISR +3 Methyl x 1	#N/A	#N/A
LmjF.25.1740	mitochondrial RNA binding complex 1 subunit, putative (RGG3)	1.75136	0.00114851	SSGGGRGSGSSFGPPVGSHGTGSFGNPR +4 Methyl x 1	R6 Methyl	1
LmjF.05.0850	zinc-finger of a C2HC-type, putative	1.5945	0.00115561	GSGGSGGGGRGGRPAWNSDVEVR +4 Methyl x 1	R13 Methyl	0.82
LmjF.33.1150	pumilio protein 6, putative (PUF6)	1.48775	0.000233711	GSYEGEMAGGVTYGRGTGPTAK +3 Methyl x 1	R15 Methyl	1
LmjF.25.0540	hypothetical protein SCD6.10 (SCD6)	1.44312	0.00149118	AAAAAPAASATAASSAATRGSR +3 Methyl x 1	R19 Methyl	0.73
LmjF.25.0540	hypothetical protein SCD6.10 (SCD6)	1.33494	0.00489937	KADTETFGPEMVSSMRGFR +3 Methyl x 1	R16 Methyl	1
LmjF.33.0260	RGG-containing protein 2, putative (RGG2)	1.25292	0.000151953	DSSDGWGGGRGGGHSGWGGDGGWKDAPTGDR +5 Methyl x 1	R10 Methyl	1
LmjF.28.0825	RNA binding protein rbp16, putative (RBP16)	0.673179	0.0234449	LPSGPRPPEGSPSGR +3 Methyl x 1	#N/A	#N/A
LmjF.33.1150	pumilio protein 6, putative (PUF6)	0.641384	0.020223	YNNNNSAGGGVGGGRVGR +3 Methyl x 1	R15 Methyl	0.77
LmjF.05.0850	zinc-finger of a C2HC-type, putative	0.63242	0.00506613	GSGGSGGGGRGGRPAWNSDVEVR +3 Methyl x 1	R13 Methyl	0.82
LmjF.35.3100	ATP-dependent RNA helicase, putative (DED1)	0.475378	0.0232834	NYDDGDGGEGGYSRNYDSGYGGGGYR +3 Methyl x 1	R14 Methyl	1
LmjF.32.0400	ATP-dependent RNA helicase HEL67 (DDX3)	0.398087	0.00311914	KPNVQNQPR +2 Methyl x 1	R9 Methyl	1
LmjF.35.1510	NLI interacting factor-like phosphatase/Zinc finger C-x8-C-x5-C-x3-H type (and similar), putative	0.126983	0.00219968	ANNSNDHQHQRGGGAR +3 Methyl x 1	R11 Methyl	0.88
LmjF.36.0490	zinc-finger of a C2HC-type, putative	-0.604962	0.00230488	FSSRGGGGGMGGGGGGGR +2 Methyl x 1	R4 Methyl	1
LmjF.32.0850	polypyrimidine tract-binding protein, putative (DRBD4)	-0.746335	0.00935235	DRGGCGAGSDCAKDSDPAVQR +3 Methyl x 1	R2 Methyl	1
LmjF.07.0340	ATP-dependent RNA helicase DBP2B, putative	-1.04745	0.00464614	SGGGYGGGRGYGGGYGGGR +2 Methyl x 1	R9 Methyl	0.99
LmjF.05.0850	zinc-finger of a C2HC-type, putative	-1.6982	1.99027e-07	GAGGGGGRGGGADAAAGAAK +3 Methyl x 1	R8 Methyl	1
LmjF.05.0850	zinc-finger of a C2HC-type, putative	-1.83087	2.01151e-06	GAGGGGGRGGGADAAAGAAK +2 Methyl x 1	R8 Methyl	1
LmjF.32.0840	hypothetical protein, conserved (DRBD18)	-3.01277	0.000402162	GGRGGSFGGFSQQPTNTISIR +3 Methyl x 1	R3 Methyl	1
LmjF.07.0340	ATP-dependent RNA helicase DBP2B, putative	-3.57469	7.24566e-09	DGGYGGGYGGGRGGDR +3 Methyl x 1	R12 Methyl	1
LmjF.36.6980	eukaryotic translation initiation factor 3 subunit c	-3.62494	1.35201e-08	GRGGMAGGR +2 Methyl x 1	R2 Methyl	1
LmjF.25.0540	hypothetical protein SCD6.10 (SCD6)	-3.65319	7.61951e-08	DPAIVEVHAPARGR +3 Methyl x 1	R14 Methyl	0.23
LmjF.27.1300	KH domain containing protein, putative	-3.96068	5.51723e-11	GGGRGAGAPNGDDAAR +2 Methyl x 1	R4 Methyl	1
LmjF.34.4290	nucleolar protein family a, putative	-4.10672	1.43821e-10	LFTEPPKPR +3 Methyl x 1	R9 Methyl	1
LmjF.27.1680	hypothetical protein, conserved (NXF1)	-4.66152	4.14846e-10	SGPGSGGGGVGILGNGNNNGSRGGGR +3 Methyl x 1	R22 Methyl	0.85
LmjF.36.5100	hypothetical protein, conserved (PUF11)	-5.36599	8.50466e-14	GGPGGLQRGGR +2 Methyl x 1	R8 Methyl	1
LmjF.31.0080	hypothetical protein, conserved (ZC3H34)	-5.81537	6.18143e-07	GGWYYPSAGSGGYNNMR +2 Methyl x 1	R17 Methyl	1
LmjF.01.0210	CUE domain/Domain of unknown function (DUF1771)/Smr domain containing protein, putative	-3.87631	0.332375	RGGSGQQDNVAR +3 Methyl x 1	R1 Methyl	1
LmjF.01.0210	CUE domain/Domain of unknown function (DUF1771)/Smr domain containing protein, putative	0	1	RGGSGQQDNVAR +2 Methyl x 1	R1 Methyl	1
LmjF.02.0660	Nop14-like family, putative	0.991165	1	SGHGRGAGGYTASEMEVR +3 Methyl x 1	R5 Methyl	1
LmjF.05.0140	nucleolar RNA helicase II, putative	-2.30213	0.168456	GGRGGFNYGGGR +2 Methyl x 1	#N/A	#N/A
LmjF.05.0140	nucleolar RNA helicase II, putative	-0.617169	0.816978	GGFNYGGGRGGFGGYGGNR +3 Methyl x 1	R9 Methyl	1
LmjF.05.0850	zinc-finger of a C2HC-type, putative	2.26689	0.0868279	SGGGGGGRGAGGGGGRGGGADAAAGAAK +4 Methyl x 2	R8 Methyl, R16 Methyl	100%, 100%
LmjF.05.0850	zinc-finger of a C2HC-type, putative	0.0132376	0.345574	SGGGGGGRGAGGGGGRGGGADAAAGAAK +3 Methyl x 2	R8 Methyl, R16 Methyl	100%, 100%
LmjF.05.0850	zinc-finger of a C2HC-type, putative	8.41724	0.462491	GSGGSGGGGRGGRPAWNSDVEVR +2 Methyl x 1	R13 Methyl	0.82
LmjF.05.0850	zinc-finger of a C2HC-type, putative	8.03836	1.06111	GPAASSSPAAGASGVLGTSAQGRGYGsDNEEAGNNAYMPQQPSSAVPR +4 Methyl x 1 Phos x 1	S5 Phospho, R23 Methyl	11%, 100%
LmjF.07.0340	ATP-dependent RNA helicase DBP2B, putative	-0.668912	0.261196	SGGGYGGGRGYGGGYGGGR +3 Methyl x 1	R9 Methyl	0.99
LmjF.07.0340	ATP-dependent RNA helicase DBP2B, putative	-0.895066	0.864952	SGGGYGGGRGYGGGYGGGR +3 Methyl x 2	R9 Methyl	0.99
LmjF.07.0870	splicing factor ptsr1-like protein	-0.185529	0.853698	RGGYHGSDR +2 Methyl x 1	R1 Methyl	1
LmjF.11.0600	hypothetical protein, conserved	0	1	YSEGEHGGAGSRGHGQR +3 Methyl x 1	R12 Methyl	1
LmjF.13.0880	hypothetical protein, conserved	-0.101305	0.277337	RGMGSHSQSQQQSR +2 Methyl x 1	R1 Methyl	1
LmjF.13.0880	hypothetical protein, conserved	-0.1395	1.09218	RGMGSHSQSQQQSR +3 Methyl x 1	R1 Methyl	1
LmjF.15.0360	RNA pseudouridylate synthase, putative	0.533907	1	QLTRGGGASSLGAWAAALQPVSGVGAAQPAR +3 Methyl x 1	R4 Methyl	1
LmjF.15.1380	nucleolar RNA binding protein, putative	0.375025	0.332039	MNTSGFNNDRGGRGGGGGFK +3 Methyl x 2	R10 Methyl, R13 Methyl	100%, 100%
LmjF.15.1380	nucleolar RNA binding protein, putative	1.15961	0.77564	GGRGGGGGFK +2 Methyl x 1	R3 Methyl	1
LmjF.15.1380	nucleolar RNA binding protein, putative	2.06898	1.04852	MNTSGFNNDRGGR +3 Methyl x 1	R10 Methyl	1
LmjF.16.1230	hypothetical protein, conserved	0.0954984	0.395272	GSRPASPSGVASGSRGGR +3 Methyl x 1	R15 Methyl	0.93
LmjF.16.1230	hypothetical protein, conserved	-0.400255	0.946517	GSRPASPSGVASGSRGGR +4 Methyl x 1	R15 Methyl	0.93
LmjF.16.1230	hypothetical protein, conserved	0.122479	1.09165	GKGSRPASPSGVASGSRGGR +3 Methyl x 1	R17 Methyl	1
LmjF.17.0550	RNA-binding protein, putative	0.360008	0.0857352	EGRGMSRGNNNNSR +3 Methyl x 2	R3 Methyl R7 Methyl	100%, 100%
LmjF.17.0550	RNA-binding protein, putative	4.30561	0.119816	GMSRGNNNNSRGAGGNHR +3 Methyl x 2	R4 Methyl, R11 Methyl	100%, 100%
LmjF.17.0550	RNA-binding protein, putative	0	1	GRGGAHLQPQQNFQQPQQYQQHQLHPPLPPPPPR +5 Methyl x 1	R2 Methyl	1
LmjF.18.0800	Ribosomal protein S8, putative	0.0110231	0.41958	VYGGGATTAFVPGSSSSSSSSSSTASVGADYLRGR +3 Methyl x 1	R33 Methyl	0.88
LmjF.18.1240	pre-RNA processing PIH1/Nop17, putative	1.11613	0.481806	DRLNSAAAASSGRGGGSGEAAAR +4 Methyl x 1	R13 Methyl	1
LmjF.18.1240	pre-RNA processing PIH1/Nop17, putative	1.03445	0.832335	LNSAAAASSGRGGGSGEAAAR +3 Methyl x 1	R11 Methyl	1
LmjF.18.1420	pumilio protein 2, putative (PUF2)	0.513807	0.862781	AGRGGRGGNNNNNSSNNSNNQHSDGK +3 Methyl x 2	R3 Methyl, R6 Methyl	100%, 100%
LmjF.18.1420	pumilio protein 2, putative (PUF2)	10.9658	1	DNRPGGGVGSSSGGNNNGSGGRAGRGGR +3 Methyl x 2	R22 Methyl, R25 Methyl	94%, 96%
LmjF.18.1420	pumilio protein 2, putative (PUF2)	10.9658	1	DNRPGGGVGSSSGGNNNGSGGRAGRGGR +4 Methyl x 3	R22 Methyl, R25 Methyl	94%, 96%
LmjF.18.1420	pumilio protein 2, putative (PUF2)	10.9658	1	DNRPGGGVGSSSGGNNNGSGGRAGRGGR +4 Methyl x 2	R22 Methyl, R25 Methyl	94%, 96%
LmjF.18.1420	pumilio protein 2, putative (PUF2)	0	1	DNRPGGGVGSSSGGNNNGSGGR +3 Methyl x 1	R22 Methyl	1
LmjF.18.1420	pumilio protein 2, putative (PUF2)	0	1	DNRPGGGVGSSSGGNNNGSGGRAGR +3 Methyl x 2	R22 Methyl	1
LmjF.18.1420	pumilio protein 2, putative (PUF2)	0	1	GGRGGNNNNNSSNNSNNQHSDGKNNAMR +4 Methyl x 1	R3 Methyl	1
LmjF.18.1420	pumilio protein 2, putative (PUF2)	-0.000674646	1.0303	DNRPGGGVGSSSGGNNNGSGGRAGR +4 Methyl x 1	R22 Methyl	1
LmjF.19.0060	40S ribosomal protein S2	0.146802	1.00419	GRGGPGEEKEWVPCTK +3 Methyl x 1	R2 Methyl	1
LmjF.19.1020	tRNA pseudouridine synthase A-like protein	-2.13023	0.454517	AAASSTGSGRGGPVVSSAYSAEHEPLTSHGLR +4 Methyl x 1	R10 Methyl	1
LmjF.19.1020	tRNA pseudouridine synthase A-like protein	0.321034	0.821884	AAASSTGSGRGGPVVSSAYSAEHEPLTSHGLR +5 Methyl x 1	R10 Methyl	1
LmjF.25.0290	RNA-binding protein, putative (eIF4F-like component)	-0.121756	0.431693	SVARPPPPPPPIGRGR +3 Methyl x 2	R14 Methyl, R16 Methyl	100%, 100%
LmjF.25.0290	RNA-binding protein, putative (eIF4F-like component)	10.9658	1	SVARPPPPPPPIGRGRGVGCMTNPPAPISDSGLAIPVPASR +5 Methyl x 2	#N/A	#N/A
LmjF.25.0290	RNA-binding protein, putative (eIF4F-like component)	10.9658	1	SVARPPPPPPPIGRGRGVGCMTNPPAPISDSGLAIPVPASR +5 Methyl x 3	#N/A	#N/A
LmjF.25.0290	RNA-binding protein, putative (eIF4F-like component)	1.24985	1	AEQYFVPSPTGPSIPLPRGR +3 Methyl x 1	R20 Methyl	0.33
LmjF.25.0290	RNA-binding protein, putative (eIF4F-like component)	0	1	AEQYFVPSPtGPSIPLPR +2 Methyl x 1 Phos x 1	R18 Methyl	1
LmjF.25.0290	RNA-binding protein, putative (eIF4F-like component)	-4.36447	1	GRGVGCMTNPPAPISDSGLAIPVPASR +3 Methyl x 1	R2 Methyl	1
LmjF.25.0290	RNA-binding protein, putative (eIF4F-like component)	0.133708	1.02724	AEQYFVPSPTGPSIPLPR +2 Methyl x 1	R18 Methyl	1
LmjF.25.0540	hypothetical protein SCD6.10 (SCD6)	0.829456	0.119217	DPAIVEVHAPARGRGGRAAAAAPAASATAASSAATR +5 Methyl x 3	R12 Methyl, R14 Methyl, R17 Methyl	96%, 97%, 99%
LmjF.25.0540	hypothetical protein SCD6.10 (SCD6)	-0.700561	0.136482	DPAIVEVHAPARGRGGR +3 Methyl x 2	R14 Methyl, R17 Methyl	81%, 47%
LmjF.25.0540	hypothetical protein SCD6.10 (SCD6)	0.323912	0.270948	KADTETFGPEMVSSMRGFR +4 Methyl x 1	R16 Methyl	1
LmjF.25.0540	hypothetical protein SCD6.10 (SCD6)	-0.0918556	0.388313	ADTETFGPEMVSSMRGFR +3 Methyl x 1	R15 Methyl	0.88
LmjF.25.0540	hypothetical protein SCD6.10 (SCD6)	-0.982889	0.43879	KADTETFGPEMVSSMR +3 Methyl x 1	R16 Methyl	1
LmjF.25.0540	hypothetical protein SCD6.10 (SCD6)	0.149839	0.463179	DSSSPQARDPAIVEVHAPARGRGGR +4 Methyl x 2	R20 Methyl, R22 Methyl, R25 Methyl	100%, 100%, 100%
LmjF.25.0540	hypothetical protein SCD6.10 (SCD6)	1.36006	0.822459	DSsSPQARDPAIVEVHAPARGRGGR +4 Methyl x 2 Phos x 1	R20 Methyl, R22 Methyl, R25 Methyl	100%, 100%, 100%
LmjF.25.0540	hypothetical protein SCD6.10 (SCD6)	-1.32153	0.832244	SFYDEAQPYSRGGGGGR +3 Methyl x 1	R11 Methyl	0.87
LmjF.25.0540	hypothetical protein SCD6.10 (SCD6)	-4.77273	0.835476	DPAIVEVHAPARGRGGR +3 Methyl x 3	R14 Methyl, R17 Methyl	81%, 47%
LmjF.25.0540	hypothetical protein SCD6.10 (SCD6)	1.12826	0.842868	DSSSPQARDPAIVEVHAPARGRGGR +4 Methyl x 3	R20 Methyl, R22 Methyl, R25 Methyl	100%, 100%, 100%
LmjF.25.0540	hypothetical protein SCD6.10 (SCD6)	10.9658	1	GGYGGRGGSGNYR +3 Methyl x 1	R6 Methyl	1
LmjF.25.0540	hypothetical protein SCD6.10 (SCD6)	-0.492598	1.02649	GGYGGRGGSGNYR +2 Methyl x 1	R6 Methyl	1
LmjF.25.0540	hypothetical protein SCD6.10 (SCD6)	-1.17967	1.0721	GGRAAAAAPAASATAASSAATR +3 Methyl x 1	#N/A	#N/A
LmjF.25.0540	hypothetical protein SCD6.10 (SCD6)	-1.04117	1.08734	NHRGGYGGR +2 Methyl x 1	R3 Methyl	1
LmjF.25.1080	hypothetical protein, conserved	-1.62572	0.823052	GGSRGGRGGAGSCER +3 Methyl x 2	R4 Methyl, R7 Methyl	100%, 100%
LmjF.25.1540	mitochondrial RNA binding complex 1 subunit, putative	1.05856	0.456355	RGRGSYADAVSDGNMNR +3 Methyl x 2	R1 Methyl, R3 Methyl	100%, 100%
LmjF.25.1540	mitochondrial RNA binding complex 1 subunit, putative	4.22992	1	AIAAQSVGRGGVGLVESAAPPATSAFR +3 Methyl x 1	R9 Methyl	1
LmjF.25.1540	mitochondrial RNA binding complex 1 subunit, putative	-0.380771	1	AIAAQSVGRGGVGLVESAAPPATSAFR +4 Methyl x 1	R9 Methyl	1
LmjF.25.1740	mitochondrial RNA binding complex 1 subunit, putative (RGG3)	-0.113641	0.316729	RGGPMGSR +2 Methyl x 1	R1 Methyl	1
LmjF.25.1740	mitochondrial RNA binding complex 1 subunit, putative (RGG3)	-0.0390894	0.342863	HGYGGNNGSRGGGDGAPR +3 Methyl x 1	R10 Methyl	0.99
LmjF.25.1740	mitochondrial RNA binding complex 1 subunit, putative (RGG3)	1.09607	0.403387	HGYGGNNGSRGGGDGAPR +4 Methyl x 1	R10 Methyl	0.99
LmjF.25.1740	mitochondrial RNA binding complex 1 subunit, putative (RGG3)	-0.0615962	1.03243	HGYGGNNGSRGGGDGAPR +2 Methyl x 1	R10 Methyl	0.99
LmjF.25.1830	Histone RNA hairpin-binding protein RNA-binding domain containing protein, putative	0.53079	1	MRGSNVSGSAR +2 Methyl x 1	R2 Methyl	100%, 100%
LmjF.26.1110	TROVE domain containing protein, putative	0.47452	0.853768	RGGASVAVSATPAPQAATFVEAPR +3 Methyl x 1	R1 Methyl	1
LmjF.26.1530	RNA recognition motif. (a.k.a. RRMRBD, or RNP domain), putative	-0.159959	0.513854	SHSNQYSQDSGVSSGQGAGMQRGMR +4 Methyl x 1	R25 Methyl	0.51
LmjF.27.0130	WW domain/Zinc finger C-x8-C-x5-C-x3-H type (and similar), putative (ZFP3)	0.873647	0.0748306	TTHWSIPPTAYEPYYNNGRGRGAGYR +5 Methyl x 2	#N/A	#N/A
LmjF.27.0130	WW domain/Zinc finger C-x8-C-x5-C-x3-H type (and similar), putative (ZFP3)	-7.63116	1	TTHWSIPPTAYEPYYNNGRGR +4 Methyl x 1	R19 Methyl, R21 Methyl	100%, 100%
LmjF.27.1300	KH domain containing protein, putative	-2.35132	0.117279	GGNDEGRGGYAPR +2 Methyl x 1	R7 Methyl	1
LmjF.27.1300	KH domain containing protein, putative	-1.52675	0.33365	RAGPPAGQPHPPR +3 Methyl x 1	R1 Methyl	1
LmjF.27.1300	KH domain containing protein, putative	0.0123636	0.68175	GGNDEGRGGYAPR +3 Methyl x 1	R7 Methyl	1
LmjF.27.1300	KH domain containing protein, putative	0.0663896	1.01326	GGGRGAGAPNGDDAAR +3 Methyl x 1	R4 Methyl	1
LmjF.28.0825	RNA binding protein rbp16, putative (RBP16)	1.24204	0.974541	VVSWMSGRGFGFIEDNADKK +3 Methyl x 1	R8 Methyl	1
LmjF.28.0825	RNA binding protein rbp16, putative (RBP16)	10.9658	1	VVSWMSGRGFGFIEDNADKK +4 Methyl x 1	R8 Methyl	1
LmjF.28.0825	RNA binding protein rbp16, putative (RBP16)	10.808	1	AENVTAPGGGKLPSGPRPPEGSPSGR +4 Methyl x 1	R26 Methyl	0.54
LmjF.28.0825	RNA binding protein rbp16, putative (RBP16)	0	1	VVSWMSGRGFGFIEDNADK +3 Methyl x 1	#N/A	#N/A
LmjF.28.0825	RNA binding protein rbp16, putative (RBP16)	-0.414087	1.07003	VVSWMSGR +2 Methyl x 1	#N/A	#N/A
LmjF.29.0680	Triple RNA binding domain protein 3 (TRRM3)	-0.52539	0.154786	RGGHDSSASHHDEEEHDsDEEAGLDSNAAK +4 Methyl x 1 Phos x 1	R1 Methyl, S18 Phospho	100%, 18%
LmjF.29.0680	Triple RNA binding domain protein 3 (TRRM3)	-0.427441	0.316316	GGASASSASAFSSR +2 Methyl x 1	#N/A	#N/A
LmjF.29.0680	Triple RNA binding domain protein 3 (TRRM3)	0	1	RGGHDSSASHHDEEEHDsDEEAGLDSNAAK +3 Methyl x 1 Phos x 1	R1 Methyl, S18 Phospho	100%, 18%
LmjF.29.0680	Triple RNA binding domain protein 3 (TRRM3)	-0.153841	1	HAGGGNHGRGGAAAATR +3 Methyl x 1	R9 Methyl	1
LmjF.29.0680	Triple RNA binding domain protein 3 (TRRM3)	0.135237	1.03656	HAGGGNHGRGGAAAATR +4 Methyl x 1	R9 Methyl	1
LmjF.29.1090	ribosomal protein L1a, putative	-0.132433	0.851572	ISGGGTSTSGAGAFGNMCRGGR +3 Methyl x 1	R19 Methyl	100%, 99%
LmjF.29.1090	ribosomal protein L1a, putative	-1.93782	1.04372	ISGGGTSTSGAGAFGNMCR +2 Methyl x 1	R19 Methyl	100%, 100%
LmjF.30.0260	mitochondrial RNA binding protein 1, putative	-3.63539	0.616298	QQRGGAGCVGAASNSHAAEGFDVAYPVR +4 Methyl x 1	#N/A	#N/A
LmjF.30.0780	mitochondrial oligo_U binding protein TBRGG1, putative	-0.388992	1.01867	GGYEGRGGGPR +2 Methyl x 1	R6 Methyl	1
LmjF.31.0080	hypothetical protein, conserved (ZC3H34)	-1.9918	0.972661	HMDGIPPHAYNQPPVNYYQPPQVYPMGNPMYNVPQGYPPAMPGYRGGR +5 Methyl x 1	R45 Methyl	0.5
LmjF.31.0080	hypothetical protein, conserved (ZC3H34)	0	1	GRGGWYYPSAGSGGYNNMR +3 Methyl x 1	#N/A	#N/A
LmjF.32.0400	ATP-dependent RNA helicase HEL67 (DDX3)	-0.159786	0.53017	QYGGGNRGFNDAQGTYGGGFNR +2 Methyl x 1	R7 Methyl	1
LmjF.32.0400	ATP-dependent RNA helicase HEL67 (DDX3)	0.0225739	0.852795	NGGGGGFRGGFGGFGGGAR +2 Methyl x 1	R8 Methyl	1
LmjF.32.0400	ATP-dependent RNA helicase HEL67 (DDX3)	0.315843	1	QYGGGNRGFNDAQGTYGGGFNR +3 Methyl x 1	R7 Methyl	1
LmjF.32.0400	ATP-dependent RNA helicase HEL67 (DDX3)	-0.73556	1.03406	NGGGGGFRGGFGGFGGGAR +3 Methyl x 1	R8 Methyl	1
LmjF.32.0400	ATP-dependent RNA helicase HEL67 (DDX3)	0.0668613	1.05234	SGGFGGGFGGGYGGGYGGRGGYR +3 Methyl x 1	R19 Methyl	0.21
LmjF.32.0620	hypothetical protein, conserved	-0.306962	0.277134	GGMGRAGSGR +2 Methyl x 1	R5 Methyl	1
LmjF.32.0620	hypothetical protein, conserved	6.24417	1	GPSFVERGAGAR +3 Methyl x 1	#N/A	#N/A
LmjF.32.0840	hypothetical protein, conserved (DRBD18)	0.508926	1	GRGGRGGCGLDTMGMQAGYMPFPQVGGMAR +4 Methyl x 2	R2 Methyl	0.13
LmjF.32.0840	hypothetical protein, conserved (DRBD18)	-7.24589	1	GGRGGCGLDTMGMQAGYMPFPQVGGMAR +3 Methyl x 1	R3 Methyl	1
LmjF.32.0850	polypyrimidine tract-binding protein, putative (DRBD4)	0.660011	0.117525	GGIGGRGSGTGLGAATGFSPFEPSGTTPARGGGASVGR +4 Methyl x 3	R6 Methyl, R30 Methyl, R38 Methyl	100%, 100%, 100%
LmjF.32.0850	polypyrimidine tract-binding protein, putative (DRBD4)	-0.419774	0.828762	GGIGGRGSGTGLGAATGFSPFEPSGTTPAR +3 Methyl x 1	R6 Methyl	1
LmjF.32.0880	60S ribosomal protein L18a, putative	0.742724	0.775418	HYQVVGR +2 Methyl x 1	#N/A	#N/A
LmjF.32.2130	RNA recognition motif. (a.k.a. RRMRBD, or RNP domain), putative	0.0140976	0.293459	EPYPSLNSSRPPYGPGMGRGGGMR +4 Methyl x 1	#N/A	#N/A
LmjF.33.0260	RGG-containing protein 2, putative (RGG2)	-0.182352	0.453277	DSSDGWGGGRGGGHSGWGGDGGWKDAPTGDR +3 Methyl x 1	R10 Methyl	1
LmjF.33.0260	RGG-containing protein 2, putative (RGG2)	-1.16014	0.861192	DSSDGWGGGRGGGHSGWGGDGGWKDAPTGDR +4 Methyl x 1	R10 Methyl	1
LmjF.33.0260	RGG-containing protein 2, putative (RGG2)	0.209713	0.973568	RGRGGSGGGVWGQPAAADEDAWNAAPPSFQPPVR +4 Methyl x 1	#N/A	#N/A
LmjF.33.0260	RGG-containing protein 2, putative (RGG2)	-2.13912	1	GRGGSGGGVWGQPAAADEDAWNAAPPSFQPPVR +3 Methyl x 1	R2 Methyl	1
LmjF.33.1150	pumilio protein 6, putative (PUF6)	-0.584027	0.683598	NNYRGGRGAGGMGSMESGSGPNSHR +4 Methyl x 2	R4 Methyl, R7 Methyl	100%, 100%
LmjF.33.1150	pumilio protein 6, putative (PUF6)	0.0689496	0.854684	GGRGAGGMGSMESGSGPNSHR +4 Methyl x 1	R3 Methyl	1
LmjF.33.1150	pumilio protein 6, putative (PUF6)	-0.592824	0.871059	GGRGAGGMGSMESGSGPNSHR +3 Methyl x 1	R3 Methyl	1
LmjF.33.1150	pumilio protein 6, putative (PUF6)	-0.251911	0.876958	RYNNNNSAGGGVGGGRVGR +3 Methyl x 1	R16 Methyl	0.99
LmjF.33.1150	pumilio protein 6, putative (PUF6)	-0.29192	0.974644	FARGGGIGNINPSGR +2 Methyl x 1	R3 Methyl	1
LmjF.33.1150	pumilio protein 6, putative (PUF6)	0.290376	1	FARGGGIGNINPSGR +3 Methyl x 1	R3 Methyl	1
LmjF.34.1110	Shwachman-Bodian-Diamond syndrome (SBDS) protein/SBDS protein C-terminal domain containing protein, putative	0.815545	1	LGLDPSHDLQDDsDDDGGRGRGSR +4 Methyl x 1 Phos x 1	S13 Phospho, R21 Methyl	58%, 44%
LmjF.34.3815	ribosomal protein L14, putative	0.31329	1.00792	FKGRGGGGEVSR +3 Methyl x 1	R4 Methyl	1
LmjF.34.4290	nucleolar protein family a, putative	2.1008	0.725915	GGRGGGGFGGGR +2 Methyl x 1	R3 Methyl	1
LmjF.34.4290	nucleolar protein family a, putative	-5.11817	0.820004	GGGRGGHMSEPDPPENVEEVGTFMNAAEGELVYK +3 Methyl x 1	R4 Methyl	1
LmjF.34.4290	nucleolar protein family a, putative	-0.646772	1	GGGRGGHMSEPDPPENVEEVGTFMNAAEGELVYK +4 Methyl x 1	R4 Methyl	1
LmjF.34.4290	nucleolar protein family a, putative	-4.17991	1	GGRGGGGFGGGR +3 Methyl x 1	R3 Methyl	1
LmjF.35.0630	Nucleoporin NUP65, putative	-0.898485	0.830165	RRGGLILESPQANVPDSADATESILR +4 Methyl x 1	#N/A	#N/A
LmjF.35.0630	Nucleoporin NUP65, putative	0	1	RGGLILESPQANVPDSADATESILR +3 Methyl x 1	R1 Methyl	1
LmjF.35.1510	NLI interacting factor-like phosphatase/Zinc finger C-x8-C-x5-C-x3-H type (and similar), putative	0.259137	0.0730711	RANNSNDHQHQRGGGAR +4 Methyl x 1	#N/A	#N/A
LmjF.35.1510	NLI interacting factor-like phosphatase/Zinc finger C-x8-C-x5-C-x3-H type (and similar), putative	2.23674	0.473598	RANNSNDHQHQRGGGAR +3 Methyl x 1	#N/A	#N/A
LmjF.35.2200	RNA-binding protein, putative (DRBD2)	2.45363	0.829218	HNMAGSAYGRGAPYQVGAAESTEMNGTEPLPKPR +4 Methyl x 1	R10 Methyl	1
LmjF.35.2200	RNA-binding protein, putative (DRBD2)	10.9658	1	HNMAGSAYGR +2 Methyl x 1	R10 Methyl	1
LmjF.35.2200	RNA-binding protein, putative (DRBD2)	0	1	HNMAGSAYGRGAPYQVGAAEsTEMNGTEPLPKPR +3 Methyl x 1 Phos x 1	R10 Methyl	1
LmjF.35.3100	ATP-dependent RNA helicase, putative (DED1)	0.0270809	0.0806322	RRGGGGGGGGGHR +3 Methyl x 3	#N/A	#N/A
LmjF.35.3100	ATP-dependent RNA helicase, putative (DED1)	0.140584	0.615745	SGGPGGRGGGGGGGSWGDSRPSAPSGGGR +3 Methyl x 1	R7 Methyl	1
LmjF.35.3100	ATP-dependent RNA helicase, putative (DED1)	0.220808	0.84828	SGGPGGRGGGGGGGSWGDSRPSAPSGGGR +4 Methyl x 1	R7 Methyl	1
LmjF.35.3100	ATP-dependent RNA helicase, putative (DED1)	0	1	RYYDDEDDYGEGGDRAGGTGNEDDDYEDGGYDAYR +4 Methyl x 1	R1 Methyl	1
LmjF.35.3100	ATP-dependent RNA helicase, putative (DED1)	-0.35707	1.0298	RGGGVDDGGF +2 Methyl x 1	R1 Methyl	1
LmjF.35.3980	4E-interacting protein, putative	0.476115	0.208712	GGHNSGMNGGGSSSNHPGSSSTPVYGSGGGRGGDNRR +5 Methyl x 1	R37 Methyl	0.07
LmjF.35.3980	4E-interacting protein, putative	1.47188	0.215147	GGHNSGMNGGGSSSNHPGSSSTPVYGSGGGRGGDNR +4 Methyl x 1	R31 Methyl	1
LmjF.35.3980	4E-interacting protein, putative	-0.230424	0.80498	RGGGGGGGNGGRDDSSNSNSVR +4 Methyl x 1	R1 Methyl, S15 Phospho	99%, 70%
LmjF.35.3980	4E-interacting protein, putative	-0.105261	0.841829	QGRGVTGNGMSTVPPSPPQFQQPPPPR +3 Methyl x 1	R3 Methyl	1
LmjF.35.3980	4E-interacting protein, putative	10.9658	1	RGGGGGGGNGGRDDSSNSNSVR +3 Methyl x 1	R1 Methyl, S15 Phospho	99%, 70%
LmjF.35.4950	zinc finger protein family member, putative	-0.415176	0.384948	GTEGVGNSYYRGAQQHHGYR +4 Methyl x 1	#N/A	#N/A
LmjF.35.4950	zinc finger protein family member, putative	0.271028	0.471712	GAQQHHGYRGVGENGSSR +3 Methyl x 1	#N/A	#N/A
LmjF.35.4950	zinc finger protein family member, putative	0.649691	0.813975	LSSMERGGMTGVPQHNLLPPR +4 Methyl x 1	R6 Methyl	1
LmjF.35.4950	zinc finger protein family member, putative	-4.78498	0.851543	LSSMERGGMTGVPQHNLLPPR +3 Methyl x 1	R6 Methyl	1
LmjF.35.4950	zinc finger protein family member, putative	-1.06684	0.856426	LSSMERGGMTGVPQHNLLPPRAsPASSQPR +4 Methyl x 1 Phos x 1	#N/A	#N/A
LmjF.35.4950	zinc finger protein family member, putative	0.703303	1	SPPATSASTTSAPPPALRGLGR +3 Methyl x 1	R22 Methyl	0.4
LmjF.35.4950	zinc finger protein family member, putative	-0.650143	1	GATVTGGVHIDSSVGPRGGAAPMSGMGAGAASR +4 Methyl x 1	R17 Methyl	1
LmjF.35.4950	zinc finger protein family member, putative	-0.254667	1.02825	LSSMERGGMTGVPQHNLLPPR +4 Methyl x 2	R6 Methyl	1
LmjF.35.4950	zinc finger protein family member, putative	-0.0530915	1.03337	SPPATSASTTSAPPPALR +2 Methyl x 1	R18 Methyl	1
LmjF.35.5040	polyadenylate-binding protein 1 (PABP1)	10.9658	1	QQLGGRAQGHPMPMPSPQQPQAPAQPQGFATPSAVGFVQATPK +4 Methyl x 1	R6 Methyl	1
LmjF.36.0490	zinc-finger of a C2HC-type, putative	-0.412005	0.417369	GPARGGLFGATPSGYGDGAGMSAR +3 Methyl x 1	R4 Methyl	1
LmjF.36.0490	zinc-finger of a C2HC-type, putative	-0.557412	0.603733	GPARGGLFGAtPSGYGDGAGMSAR +3 Methyl x 1 Phos x 1	R4 Methyl	1
LmjF.36.0490	zinc-finger of a C2HC-type, putative	-0.563495	0.80791	FSSRGGGGGMGGGGGGGR +3 Methyl x 1	R4 Methyl	1
LmjF.36.1640	universal minicircle sequence binding protein, putative	0.728777	0.122323	CGQEGHLSRDCPSSQGGSRGGYGQK +3 Methyl x 1	R19 Methyl	0.44
LmjF.36.1640	universal minicircle sequence binding protein, putative	-0.15438	0.855493	DCPSSQGGSRGGYGQKR +4 Methyl x 1	R10 Methyl	0.96
LmjF.36.1640	universal minicircle sequence binding protein, putative	-0.24951	0.881488	DCPSSQGGSRGGYGQKR +3 Methyl x 1	R10 Methyl	0.96
LmjF.36.1640	universal minicircle sequence binding protein, putative	-0.280746	0.925744	DCPSSQGGSRGGYGQK +3 Methyl x 1	R10 Methyl	1
LmjF.36.1640	universal minicircle sequence binding protein, putative	-0.257734	1.00526	DCPSSQGGSRGGYGQK +2 Methyl x 1	R10 Methyl	1
LmjF.36.1925	60S ribosomal protein L37a	-0.194285	1.08215	TVAGGAYTLSTPNNSTVR +2 Methyl x 1	#N/A	#N/A
LmjF.36.2130	ATP-dependent RNA helicase DBP2A, putative	-0.681106	0.290993	NYSPFSGFSTTSRGGGGSGAHR +4 Methyl x 1	R13 Methyl	0.78
LmjF.36.2130	ATP-dependent RNA helicase DBP2A, putative	-0.0835389	0.850103	NYSPFSGFSTTSR +2 Methyl x 1	#N/A	#N/A
LmjF.36.2130	ATP-dependent RNA helicase DBP2A, putative	0.516017	1.06368	NYSPFSGFSTTSRGGGGSGAHR +3 Methyl x 1	R13 Methyl	0.78
LmjF.36.5100	hypothetical protein, conserved (PUF11)	-0.856001	0.261491	GYSQAYNQSYAARGGYQPTPPQQQAQLQQGYASR +3 Methyl x 1	R13 Methyl	1
LmjF.36.5100	hypothetical protein, conserved (PUF11)	-0.852102	0.4717	GYSQAYNQSYAAR +2 Methyl x 1	R13 Methyl	1
LmjF.36.5100	hypothetical protein, conserved (PUF11)	-0.263278	0.501715	GGYQPTPPQQQAQLQQGYASRGGYYQGGGAYGGAGIQQGYPGAAAPISR +5 Methyl x 1	R21 Methyl	1
LmjF.36.5100	hypothetical protein, conserved (PUF11)	-0.832091	0.803334	GYSQAYNQSYAARGGYQPTPPQQQAQLQQGYASR +4 Methyl x 1	R13 Methyl	1
LmjF.36.5100	hypothetical protein, conserved (PUF11)	0.46075	0.849645	GYPPQDGMQGYPQQAGR +2 Methyl x 1	R17 Methyl	1
LmjF.36.5100	hypothetical protein, conserved (PUF11)	-0.386814	1	GGYQPTPPQQQAQLQQGYASRGGYYQGGGAYGGAGIQQGYPGAAAPISR +4 Methyl x 1	R21 Methyl	1
LmjF.36.5100	hypothetical protein, conserved (PUF11)	-1.31856	1.02139	GGYGPGYGPGYYPVQQQQGYYNQGYNQNPNYTPAAR +3 Methyl x 1	R36 Methyl	1
LmjF.36.6060	eukaryotic translation initiation factor 4 gamma 4	-0.089576	0.117791	YGRGGGPGGLR +2 Methyl x 1	R3 Methyl	1
LmjF.36.6060	eukaryotic translation initiation factor 4 gamma 4	0.225388	1.0946	GPIIGSSNAGGNRGGTRPPSMADR +4 Methyl x 1	#N/A	#N/A
LmjF.36.6980	eukaryotic translation initiation factor 3 subunit c	-2.11326	0.470179	GRGGMAGGR +2 Methyl x 2	R2 Methyl	1
LmjF.36.6980	eukaryotic translation initiation factor 3 subunit c	10.9658	1	GRGGMAGGRGGAGVR +3 Methyl x 2	R2 Methyl, R9 Methyl	100%, 100%
*some peptides have the same sequence but different charges or additional post-translational modifications (e.g. Phosphorylation)
$localization score of PTMs was not possible to calculate for some peptides identified by the Proteome Discoverer software
red values: hypomethylated in ∆prmt7, log2WT/∆7> 0.6; q-value<0.05
blue values: hypermethylated in ∆prmt7, log2WT/∆7< -0.6; q-value<0.05

## Sheet: Supp Table S3
Supplemental Table S3. List of oligonucleotides used in this study for PCR or qRT-PCR.
Oligo	Oligo sequence	Strategy
914.RT-NIMA-R	GCA CAA TCT GGT AGA AGA GA	RIP-qRT-PCR
913.RT-NIMA-F	GAC AAG CTG TTG CTT ATT AT	RIP-qRT-PCR
910.RT-p1s1-301530-R	CCA TCG CGT CAA GCT TTT CC	RIP-qRT-PCR
909.RT-p1s1-301530-F	TGT GCG TGA CTG AGG TTC TC	RIP-qRT-PCR
908.RT-GAPDHcyto-R	TGT CAT GAG GCC CTC GAC TA	RIP-qRT-PCR
907.RT-GAPDHcyto-F	ACG GGC AGC CCA TTA TAT CG	RIP-qRT-PCR
906.RT-amastin340500-R	ACC TTC TCT CCA TGC TGT GC	RIP-qRT-PCR
905.RT-amastin340500-F	TGC CAG AAC AGA GGG CTT TC	RIP-qRT-PCR
B3-18S-2	TCC TTG AAG AAT GCC TTC GC	RIP-qRT-PCR
F3-18S-2	AAC CTC GGT TCG GTG TGT	RIP-qRT-PCR
Lmex NMT qPCR For	GCCAAAGACGGTGGCCGATA	RIP-qRT-PCR
Lmex NMT qPCR Rev	GGCGTCCACCACTCAAATGT	RIP-qRT-PCR
800.5FLR-Alba20-F	ACA TCC TTC CTG TTC CCC CA	Confirm HA-Alba3 integration
787.3FLR-CCCH0740-R	GCC GGT AGA CCC TCT TCC AT	Confirm HA-Torus integration
786.3FLR-Alba20-R	AAA TAG CCA GCC CCT CCC C	Confirm HA-Alba3 integration
784.3FLR-HEL67-R	ACG TGT TCC CTC CTG CCT TA	Confirm HA-DDX3 integration
783.3FLR-RBP16-R	GCC CTC TCA CTC GTC CTC TT	Confirm HA-RBP16 integration
799.Alba20-HindIII-R	TGA AAG CTT CTA GTT CTC GCG GTC ATC G	HA-tagging - Alba3
798.Alba20-noATG-NheI-BamHI-F	TGA GCT AGC GGA TCC CCT CCA CGT CCG TCC CGT	HA-tagging - Alba3
5’FLR-CCCH0740-SfiIA-F	TGA GGCCACCTAGGCC GTTCGACGTAGCCGTCTCTC	HA-tagging - Torus
5’FLR-CCCH0740-SfiIB-R	TGA GGCCACGCAGGCC CGTCGTCTTCGTTGTGGGAG	HA-tagging - Torus
CCCH0740-noATG-SfiIC-F	TGA GGCCGCTGGGGCC TTCCCCATGGATATCGCC	HA-tagging - Torus
821.CCCH0740-SfiID-OK-R	TGA GGC CTG ACT GGC CCT ACT CGA TCG TCG CAC CTG	HA-tagging - Torus
5’FLR-Hel67-SfiIA-F	TGA GGCCACCTAGGCC GGGGAGGAAAAGCCGAAGG	HA-tagging - DDX3
5’FLR-Hel67-SfiIB-R	TGA GGCCACGCAGGCC GATTCGTGCTTAGCAAACGTG	HA-tagging - DDX3
Hel67-noATG-SfiIC-F	TGA GGCCGCTGGGGCC TATAAGAATCAGGCGCAACC	HA-tagging - DDX3
Hel67-SfiID-R	TGA GGCCTCAGTGGCC CTACTGACCAAAGACGTCAGA	HA-tagging - DDX3
5’FLR-RBP16-SfiIA-F	TGA GGCCACCTAGGCC CATTCCTCTCGGTATTGCCTC	HA-tagging - RBP16
5’FLR-RBP16-SfiIB-R	TGA GGCCACGCAGGCC GACTGCTTGAAACGAGCAAG	HA-tagging - RBP16
RBP16-noATG-SfiIC-F	TGA GGCCGCTGGGGCC TTCCGTGTTTCCTCTGTTTCCCGC	HA-tagging - RBP16
RBP16-SfiID-R	TGA GGCCTCAGTGGCC CTAGAACTCATCGCTGAAGTTGTTGTTTTGACGGC	HA-tagging - RBP16
